# Supplementary material for: Directed Evolution Reveals Unexpected Epistatic Interactions That Alter Metabolic Regulation and Enable Anaerobic Xylose Use by Saccharomyces cerevisiae
Source: PLoS Genet. 2016 Oct 14;12(10):e1006372. doi: 10.1371/journal.pgen.1006372 (PMC5065143; doi:10.1371/journal.pgen.1006372)
Supplement: S1 Appendix — (XLSX) [file pgen.1006372.s012.xlsx]

## Sheet: OD vs time
Batch Culture Rate Estimation Tool version 1.0 By Mingyuan Tian, Jennifer Reed Lab, Chemical & Biological Engineering, University of Wisconsin-Madison
1. Enter the data in the table below.
2. Determine which time points correspond to exponential growth, linear growth, or stationary phase
	time(h)	OD
	0	0.22
	6.5	0.97
	8.5	1.55
	11	3.03
	13	4.85
	17	10.2

## Sheet: exponential growth phase
Batch Culture Rate Estimation Tool version 1.0 By Mingyuan Tian, Jennifer Reed Lab, Chemical & Biological Engineering, University of Wisconsin-Madison
1. Enter the time, OD data, and substrate concentration data into the ORANGE tables below. Only enter data corresponding to exponential growth.
2. Expand the tables to include all the data (by dragging the blue corner up or down).
3. Check both graphs show a linear relationship (R^2 close to 1) and that the estimated initial conditions are similar to the initial measurements (see manual for details).
4. See yellow box below for estimated growth rates, substrate uptake rates and standard deviations.
					RESULTS:
					growth rate (1/h)	0.219849
					growth rate std	0.0148491
					substrate consumption rate (g/L/OD/h)	0.299767
					substrate consumption rate std	0.0442392
					Estimated Initial OD	1.66551
					Estimated Initial Substrate Concentration	30.3915
Linear Curve Fit Results:								Linear Curve Fit Results:
Est. slope	0.219849	0.510133	Est. intercept					Est. slope	-1.36351	30.3915	Est. intercept
Std. slope	0.0148491	0.0737798	Std. intercept					Std. slope	0.178914	1.99523	Std. intercept
R^2	0.990959	0.0923601	s(y)					R^2	0.966711	1.11283	s(y)
time(h)	OD	Calculate: t-to	Calculate: lnOD					OD	substrate concentration (g/L)	Calculate: OD(t)-OD(to)	Calculate: S (g/L)
8.5	1.55	0	0.438255					8.5	20.1696	6.83449	20.1696
11	3.03	2.5	1.10856					11	18.3788	9.33449	18.3788
13	4.85	4.5	1.57898					13	15.7833	11.3345	15.7833
17	10.2	8.5	2.32239					17	8.82428	15.3345	8.82428

## Sheet: linear growth phase
Batch Culture Rate Estimation Tool version 1.0 By Mingyuan Tian, Jennifer Reed Lab, Chemical & Biological Engineering, University of Wisconsin-Madison
1. Enter the time, OD data, and substrate concentration data into the ORANGE tables below. Only enter data corresponding to linear growth.
2. Expand the tables to include all the data (by dragging the blue corner up or down).
3. Check both graphs show a linear relationship (R^2 close to 1) and that the estimated initial conditions are similar to the initial measurements (see manual for details).
4. See yellow box below for estimated growth rates, substrate uptake rates and standard deviations.
					RESULTS:
					growth rate (OD/h)	0
					growth rate std	0
					substrate consumption rate (g/L/OD/h)	0
					substrate consumption rate std	0
					Estimated Initial OD	0
					Estimated Initial Substrate Concentration	0
Linear Curve Fit Results:								Linear Curve Fit Results:
Est. slope	0	0	Est. intercept					Est. slope	0	0	Est. intercept
Std. slope	0	0	Std. intercept					Std. slope	0	0	Std. intercept
R^2	1	0	s(y)					R^2	1	0	s(y)
time(h)	OD	Calculate: t-to	OD					time	substrate concentration (g/L)	Calculate: S(g/L)	Calculate: u/2*(t-t0)^2+X0(t-t0
		0	0							0	0

## Sheet: stationary phase
Batch Culture Rate Estimation Tool version 1.0 By Mingyuan Tian, Jennifer Reed Lab, Chemical & Biological Engineering, University of Wisconsin-Madison
1. Enter the time, OD data, and substrate concentration data into the ORANGE tables below. Only enter data corresponding to stationary phase.
2. Expand the tables to include all the data (by dragging the blue corner up or down).
3. Check both graphs show a linear relationship (R^2 close to 1) and that the estimated initial conditions are similar to the initial measurements (see manual for details).
4. See yellow box below for estimated substrate uptake rates and standard deviations.
					RESULTS:
					substrate consumption rate (g/L/OD/h)	#DIV/0!
					substrate consumption rate std	#DIV/0!
					Estimated Initial OD	0
					Estimated Initial Substrate Concentration	0
								Linear Curve Fit Results:
		Calculate Average OD						Est. slope	0	0	Est. intercept
		avg OD	0					Std. slope	0	0	Std. intercept
		OD std	#DIV/0!					R^2	1	0	s(y)
time	OD	t-to	OD					time	substrate concentration (g/L)	t-to	substrate concentration (g/L)
		0	0							0	0
