# Supplementary material for: Directed Evolution Reveals Unexpected Epistatic Interactions That Alter Metabolic Regulation and Enable Anaerobic Xylose Use by Saccharomyces cerevisiae
Source: PLoS Genet. 2016 Oct 14;12(10):e1006372. doi: 10.1371/journal.pgen.1006372 (PMC5065143; doi:10.1371/journal.pgen.1006372)
Supplement: S5 Appendix — (XLSX) [file pgen.1006372.s016.xlsx]

## Sheet: Y128MRvsY22-3MRisu1hog1
S5 Appendix. EdgeR Log2-fold changes and FDRs for pair-wise protein abundance comparisons between yeast strains grown in YPX anaerobic.
Protein	log2 FC (Y128MR VS Y22-3MR hog1D isu1D)	FDR (Y128MR vs. Y22-3MR hog1D isu1D)
YMR107W	-9.06103	4.61962e-87
YML128C	-4.04913	5.33152e-71
YHR087W	-4.20055	2.06116e-42
YFL014W	-6.45381	8.22257e-42
YPL004C	-2.50175	2.51068e-40
YMR090W	-3.19909	4.53661e-37
YDR044W	2.75524	3.13704e-35
YGL008C	-1.6122	3.13704e-35
YLR178C	-2.68882	6.25106e-35
YDR533C	-3.44025	6.25106e-35
YGR043C	-2.82386	1.1231e-31
YHR179W	1.67574	1.82861e-29
YBR126C	-1.49944	3.72309e-27
YMR105C	-2.10629	3.66828e-26
YDR001C	-1.84161	4.45986e-26
YMR031C	-1.70199	2.79623e-24
YHR008C	-1.93147	3.03231e-24
YML100W	-1.76007	1.21281e-22
YGL039W	2.89283	1.66976e-22
YIL136W	-1.97514	2.48978e-22
YPR127W	-1.81843	2.71628e-22
YOR173W	-5.04261	2.57412e-21
YDL110C	-2.37697	5.14212e-21
YBL075C	-7.0238	1.1303e-20
YLR258W	-1.60579	3.6256e-20
YBR072W	-4.32362	5.13992e-20
YNL200C	-1.68565	1.08904e-19
YNL173C	-1.74298	3.53124e-19
GTK30N00600	5.89929	5.70024e-19
YPR026W	-3.05025	8.66683e-19
YGR292W;YBR299W	3.14285	1.3825e-18
YGR130C	-1.72416	6.49813e-18
YOR120W	-2.069	2.0228e-17
YOL086C	0.695431	8.92561e-17
YJR009C	1.53509	9.42891e-17
YNL160W	-2.4928	2.68797e-16
kanR	-10.2407	3.82816e-16
YCR012W	0.379267	8.49706e-16
YJR096W	-1.68986	1.61537e-15
YMR110C	-1.45902	2.23627e-15
YMR169C	-3.25441	2.23627e-15
YJR070C	1.38798	4.10898e-15
YHR138C	-3.74482	4.87115e-15
YMR250W	-4.87509	1.48068e-14
YEL046C	1.75028	2.56169e-14
YHR046C	4.34301	3.56648e-14
YDR074W	-1.34496	4.18967e-14
YKL151C	-1.5426	4.19311e-14
YOL151W	-2.36136	4.84722e-14
YMR041C	-2.90314	4.97948e-14
YDL124W	-1.71164	1.76646e-13
YPL119C	-3.40275	2.20594e-13
YOR220W	-1.39571	2.27518e-13
YLR109W	-1.34838	2.46006e-13
YBR214W	-1.15769	2.58066e-13
YHL021C	-1.23748	3.14224e-13
YDR513W	-1.27521	4.75301e-13
YER091C	-1.20465	6.63817e-13
GTK30J01230;GTK30R00130;GTK30L03860;GTK30L02760|GTK30L02770	2.35184	9.82481e-13
YML072C	-1.11904	1.53725e-12
YGR086C	-1.26758	4.29348e-12
YBR005W	-2.50924	5.71939e-12
YJR008W	-1.26743	6.73629e-12
YGL253W	1.01468	7.53176e-12
YEL071W	1.32715	8.59781e-12
YDR232W	1.3036	1.58967e-11
YHR097C	-1.96515	2.31254e-11
YBR177C	-1.6353	2.85773e-11
YBR056W	-1.19777	3.83061e-11
YMR173W	-2.07545	7.90011e-11
YOR086C	-1.13511	8.67547e-11
YFR017C	-1.26329	9.37884e-11
YGL125W	-1.64282	9.65562e-11
YDR171W	-1.67289	1.18265e-10
YIL124W	-1.272	1.31564e-10
YOR317W	-1.60586	1.42028e-10
YIL087C	-1.62677	1.96187e-10
YNL274C	-1.32614	2.47019e-10
YKR049C	-2.10201	2.59051e-10
YLL026W	-1.4047	2.70816e-10
YEL011W	-1.49146	1.13019e-09
YBR169C	-1.58649	1.25257e-09
YGL006W	-1.32981	1.25257e-09
YKL005C	-1.75306	1.28266e-09
YJR104C	-1.00174	1.2909e-09
YKR046C	-2.13564	1.56035e-09
YER055C	-1.30192	1.86576e-09
YLR380W	1.0231	1.91818e-09
YML004C	-1.23584	1.94608e-09
YDL052C	0.99144	2.98867e-09
YIR038C	-3.75688	3.21551e-09
YAL005C	-0.64584	4.46214e-09
YPR073C	1.62658	6.43777e-09
YBL051C	1.21011	7.86908e-09
YMR011W	1.78794	8.66244e-09
YLR058C	-0.729411	8.97397e-09
Homologue_YJL201W	1.66424	1.03337e-08
YDR516C	0.880339	1.11646e-08
YDR272W	-0.958535	2.55822e-08
YKL033W-A	1.19532	2.6499e-08
YMR316W	-1.71632	2.65388e-08
YDL130W-A	-1.83086	2.74153e-08
YGL156W	-1.29535	2.80726e-08
YJR144W	-1.29193	3.98582e-08
YMR246W	1.15772	3.99118e-08
YHR043C;YHR044C	1.27558	4.12225e-08
YNL207W	1.95318	4.54171e-08
YBR280C	-2.6927	5.76396e-08
YKL060C	0.389532	6.25673e-08
YLR120C	-1.75665	8.65801e-08
YBL095W	-2.25988	8.65801e-08
YGR286C	2.64671	8.78356e-08
YDL086W	-1.10253	8.9062e-08
YMR280C	-1.42955	9.63879e-08
GTK30G03460;GTK30L02780;GTK30AE00120;GTK30X00120;GTK30D03460|GTK30D03470	2.11712	1.14552e-07
YNL112W	-0.857623	1.22547e-07
YPR184W	-1.05771	1.27831e-07
YMR272C	1.1599	1.36688e-07
YIL053W	1.13407	1.47802e-07
YPR149W	-3.44569	1.94438e-07
YKL035W	-0.81795	2.10336e-07
YCL030C	-1.12052	2.1133e-07
YKL110C	1.0469	2.30179e-07
YDR400W	1.7932	2.38105e-07
YKL150W	-1.23064	3.70661e-07
YNL115C	-2.62713	3.70661e-07
YIL162W	1.61436	3.71928e-07
YML091C	1.00778	3.85309e-07
YAL049C	-1.16973	3.87683e-07
GTK30I00160	2.42213	4.24016e-07
YPL103C	1.86206	4.24641e-07
YBR029C	1.0496	5.26817e-07
YNL241C	-0.813017	5.3653e-07
YML075C	-0.922112	5.5762e-07
YKL142W	-0.945489	7.73264e-07
YDR519W	1.07423	1.06583e-06
YMR114C	-1.14707	1.08429e-06
YDR129C	-0.762499	1.12557e-06
YAL054C	-1.97127	1.17441e-06
YBR145W	1.35254	1.18612e-06
YGL055W	2.97617	1.27872e-06
YOL083W	-2.36912	1.32326e-06
YHR016C	-1.13582	1.69517e-06
YBL101C	-1.24826	1.88716e-06
YJL141C	-1.203	1.95097e-06
YKL091C	-1.20728	2.04093e-06
YJL060W	-1.06198	2.19991e-06
YGL191W	-1.41593	2.38359e-06
YKL103C	-0.866679	2.66936e-06
YGL227W	-0.869267	2.75297e-06
YDL021W	1.02175	2.8002e-06
YER073W	-0.798983	3.15808e-06
YDR391C	-1.31488	3.24667e-06
YEL066W	1.37611	3.49336e-06
YGL037C	-1.02564	3.8832e-06
YCL016C	1.69113	3.8832e-06
GTK30W00100;GTK30D03480;GTK30P02760;GTK30AI00100;GTK30M00890;GTK30D03430|GTK30D03440;GTK30E02510;GTK30L02750;GTK30J00410;GTK30G03390;GTK30X00100|GTK30X00110;GTK30AE00100|GTK30AE00110;GTK30J00760|GTK30J00770;GTK30L03840|GTK30L03850;GTK30G03450;GTK30L03870	2.40875	5.12113e-06
YLR304C	-0.508908	5.17156e-06
YLR080W	-1.90045	5.92225e-06
YPL245W	-1.1444	5.99411e-06
YML055W	0.900566	6.25411e-06
YBL011W	1.14121	6.25411e-06
YJL137C	-1.50653	6.25411e-06
YER004W	-0.975433	6.52028e-06
YKL047W	1.24734	6.52028e-06
YKL001C	-1.37096	6.63632e-06
YOR289W	-0.813134	6.93343e-06
YPL203W	-0.9478	6.93343e-06
YHR174W	0.42129	6.9595e-06
YLL023C	-1.32023	8.10329e-06
YCR102C	1.79064	8.26312e-06
YPR113W	0.879984	9.58402e-06
YJL082W	0.911501	1.00391e-05
YLR180W	-1.00333	1.04748e-05
YCL039W	-1.4082	1.10455e-05
YNL141W	2.25339	1.19634e-05
YMR083W	0.736947	1.29798e-05
YBR160W	0.764017	1.34487e-05
YKL008C	1.14104	1.41708e-05
YGL101W	-1.01501	1.506e-05
YDR262W	-1.29308	1.50877e-05
YMR184W	1.34366	1.81108e-05
YDL168W	-0.86073	1.88858e-05
YLR270W	-0.767441	2.017e-05
YBL058W	-0.795722	2.0807e-05
YPR028W	-0.912698	2.1488e-05
YKL127W	-0.722377	2.37753e-05
YML126C	-0.741975	2.53825e-05
YMR006C	2.19782	2.68154e-05
YHR018C	-0.951539	2.89445e-05
YMR318C	0.86567	3.19741e-05
YPL088W	1.11102	3.4581e-05
YER054C	-2.38103	3.50261e-05
YIL034C	-0.752443	3.58534e-05
YGL147C	-1.01418	3.73291e-05
YOR037W	1.22351	3.88534e-05
YDR358W	-0.847135	3.93303e-05
YMR120C	-0.847191	4.24104e-05
YJR048W	-1.18652	4.24647e-05
YLR219W	-2.91665	4.90633e-05
YBR006W	-0.793029	4.91345e-05
YIL118W	0.664444	5.30966e-05
YER042W	-0.932316	6.05352e-05
YKL152C	0.489484	6.14552e-05
YCL011C	-0.922848	6.51249e-05
YGL026C	-0.706214	6.63737e-05
YHR137W	0.934885	6.75085e-05
COX1	-1.85872	6.75951e-05
YIL057C	-1.59167	6.88794e-05
YBR106W	0.77259	7.54431e-05
YOR175C	1.41901	8.3793e-05
GTK30J00150	1.0494	8.43743e-05
YMR241W	0.813194	8.49496e-05
YBR026C	-0.803425	8.67531e-05
YDR529C	-1.0054	8.86933e-05
YIR035C	-0.775471	9.79318e-05
YOL158C;GTK30I00230	-1.97103	0.000104267
YGR266W	-0.888139	0.000107261
YMR174C	-2.8808	0.000107261
YDL205C	0.749508	0.000114742
YKR009C	-1.62264	0.000115851
YPL123C	-1.0419	0.000115851
YJR148W	1.12491	0.000117162
YPL232W	-0.886136	0.00012041
YJL167W	-0.724298	0.000125976
YPR019W	0.913104	0.00013088
YCL026C-B	1.52139	0.000136729
YDR155C	-0.682778	0.000138908
YOR298C-A	-0.82817	0.000142027
YJL155C	-0.808624	0.000142634
YJR137C	-1.29193	0.000160197
YLR044C	-0.274913	0.00016269
YPL207W	0.978454	0.000163594
YDR380W	1.74364	0.000170077
YER052C	-0.91746	0.000176054
YDR297W	1.37345	0.000181012
YDR388W	-0.634838	0.000184534
YAL017W	-0.740148	0.00018692
YDR096W	-1.41639	0.00019665
YNR017W	0.694113	0.000197525
YMR264W	1.13025	0.000202756
YDR186C	1.43327	0.000203887
YBR286W	-0.714935	0.000206353
YKR027W	1.17262	0.000208992
YMR220W	-0.815729	0.000209721
YLR419W	1.36273	0.000232395
YBR059C	-0.726469	0.000232811
YBR218C	-0.780801	0.000247025
YPL247C	-1.78823	0.000252441
YPR114W	1.46988	0.00025366
YHR001W-A	-1.59505	0.000258894
YDR258C	-1.02996	0.000282012
YOR119C	1.30321	0.000282012
YDR505C	-0.912452	0.000292751
YOR283W	1.00359	0.000295289
YMR014W	1.14944	0.000295289
YMR135C	-1.01296	0.000299708
YBR151W	0.708566	0.000310619
YOR388C	-3.4933	0.000319211
YOR178C	-1.90354	0.000329112
YPL023C	-0.807961	0.000336374
YNL138W	-0.59271	0.000348599
YJL208C	0.780844	0.00038306
YDL072C	-0.774295	0.000384965
YKL100C	-0.721194	0.000392651
YOR165W	0.588721	0.000397555
YLR149C	-1.44294	0.000398514
YIL160C	-1.89441	0.000403489
YMR177W	1.23098	0.000421787
YGR174C	-1.0465	0.000443354
YPR047W	0.715427	0.000465184
YFL010C	1.38358	0.000465822
YDR517W	0.596349	0.000496891
YDL022W	-0.687877	0.000505611
YAR015W	-0.661042	0.000514531
YGL201C	0.783361	0.000514531
YFL044C	-0.967281	0.000514531
YDR093W	2.5147	0.000519311
YMR008C	-0.715095	0.000523151
YEL034W	-0.692758	0.000538241
YJL005W	-0.691238	0.000538241
YPR156C	-0.953753	0.000538241
YGL256W	0.93435	0.000541213
YOL016C	-0.64354	0.000559328
YOL057W	-0.588735	0.000565125
YDR507C	1.66822	0.000573119
YNL298W	1.14801	0.000584548
YNL096C	0.794124	0.000619316
YHL033C	0.795465	0.000645308
YGR232W	-0.643738	0.000659654
YDR346C	0.627763	0.000695829
YKL166C	-1.15925	0.000710221
YMR086W	-0.708835	0.000713173
YGL234W	-0.538552	0.000716049
YGL184C	-1.67976	0.000758857
YGR287C;Homologue_YGR292W	1.15962	0.000760507
YBR176W	1.00136	0.000760507
YOR128C	-0.589021	0.000779203
YCR083W	-0.935008	0.000786703
YOR065W	-1.12485	0.000792033
YIL105C	-0.913194	0.00079353
YDR408C	-0.840415	0.000811766
YPR062W	0.806085	0.000830328
YGR008C	-1.5333	0.000850935
YDL126C	-0.472615	0.000860555
YGL076C	0.503507	0.000900427
YJR109C	-0.824261	0.000907863
YOR316C	1.09801	0.000925031
YDR334W	4.22908	0.000925031
YOL109W	-0.815845	0.000935254
YCR030C	-0.61767	0.000949562
YOR230W	-0.44623	0.000980352
YCR004C	-0.698494	0.00100126
YDR047W	0.713748	0.00102292
YML031W	0.954583	0.00102292
YBL107C	1.1127	0.00102292
YNL052W	-0.927938	0.00103512
YFR030W	-1.30578	0.00105405
YKL213C	-0.669795	0.00106592
YJR059W	-0.576033	0.00107277
YMR315W	-0.602393	0.00107834
YDL051W	0.60156	0.00108083
YBR212W	-1.03329	0.00108232
YAL034W-A	2.29489	0.00113223
YLL052C;YPR192W	-0.833273	0.00120191
YML048W	0.532494	0.00137448
YDL234C	-0.690114	0.00137448
YNR016C	0.564869	0.00144235
YDR256C	-3.43616	0.00147947
YFR018C	0.935802	0.00152453
YLR008C	0.71269	0.0015317
YPL154C	-0.659055	0.00155094
YIL097W	-0.749489	0.00155862
YNL223W	-0.975834	0.00159922
YGR240C	0.360725	0.00165939
YDR216W	-1.05426	0.00171624
YNL067W	0.687737	0.0017485
YMR015C	-0.820033	0.0017485
YOR386W	-1.89788	0.0018366
YPL213W	0.771013	0.00186472
YJR025C	-0.66899	0.0019206
YEL020C	-1.26179	0.0019206
YDR428C	0.735926	0.00195334
YBL064C	-0.742743	0.00196908
YEL021W	-0.807376	0.00198042
YGR175C	-1.24972	0.00201565
YBR125C	0.789838	0.00206255
YER174C	0.760293	0.00213626
YDR019C	-0.822999	0.00215902
YGR180C	0.538098	0.00237185
YBR269C	-1.86963	0.00238994
YDL213C	0.722193	0.00239322
YGL078C	0.574984	0.00242559
YGL040C	0.597362	0.00242726
YBR196C	0.312143	0.00243716
YAL010C	1.14495	0.00245507
YBR084W	-0.544302	0.00245706
YNL165W	1.09547	0.00246725
YER079W	-1.12807	0.00253301
YBR149W	-0.587752	0.00264809
YNR046W	0.741721	0.00274257
YLR354C;ScTal1	0.259656	0.00279461
YMR039C	0.769652	0.00287875
YBL035C	1.00752	0.00287875
YEL042W	1.35429	0.00293819
YER154W	1.05021	0.00293959
YMR311C	-0.623639	0.00293959
YOL052C	0.628832	0.00294197
YIL017C	-0.948256	0.0029534
YDL202W	0.566628	0.00313695
YMR302C	-0.677548	0.00314422
YJL066C	-1.04348	0.00318836
YOR354C	0.55853	0.00323635
YBR108W	1.57534	0.00323635
YNL117W	-1.53839	0.00327654
YHR001W	-0.613916	0.00329388
YAL044C	-0.734786	0.00333302
YBR247C	0.598639	0.00338169
YDL181W	-0.802442	0.00344565
YGR124W	-0.539745	0.00350362
YKL040C	-0.779249	0.00374803
YAL012W	-0.53437	0.0037834
YCR088W	-0.532348	0.00378822
YBR001C	-0.891448	0.00382276
YGR148C	0.808715	0.0039126
YER067W	-1.26216	0.00399184
YGL160W	-1.29058	0.00409236
YOR223W	-1.19442	0.00426105
GTK30J00160	-0.638242	0.00433048
YDR099W	-0.639983	0.00433048
YPR125W	0.588047	0.00449044
YER175C	-0.761915	0.00458511
YOR266W	0.844953	0.00459189
YBL092W	0.475827	0.00460152
YGL173C	-0.472383	0.00460152
YDR255C	-0.869871	0.00485665
YMR140W	-0.916047	0.00493334
YPL222W	-1.29886	0.00499068
YNL216W	-0.519858	0.00501308
YGR127W	-0.745512	0.00504099
YGL157W	-0.686499	0.00510042
YER110C	-0.470865	0.00533919
YDL160C	-0.461773	0.00533919
Q0250	-0.66592	0.00534298
YGR003W	1.71588	0.00534298
YEL047C	0.815977	0.00548227
YDR028C	-0.623086	0.00548227
YIL133C	0.490186	0.00557358
YDR261C	1.26246	0.00559382
YBR244W;REV__YMR121C	-0.795401	0.00567739
YIL035C	0.567932	0.00575411
YER083C	0.892996	0.00586863
YOL121C	1.13174	0.00589482
YPR163C	0.506363	0.00592763
YOR252W	1.11095	0.00592763
YPL084W	-0.522709	0.00600677
YER070W	1.01372	0.0060801
YHR038W	0.638433	0.00658835
YLR460C	1.19956	0.00668009
YDR031W	-0.744158	0.00687128
YDL191W;YDL136W	0.504899	0.00720576
YGR123C	-0.600198	0.0072646
YNL104C	-0.558546	0.00726696
YDL236W	0.66399	0.00736066
YDR343C	0.887532	0.00736239
YKR018C	-0.476987	0.00736239
YBR236C	0.692542	0.00736239
YOR375C	1.88154	0.0074849
YBR140C	-0.925637	0.0074849
YHR034C	-0.855036	0.00750878
YNL131W	0.516506	0.00776447
YOR347C	-0.545964	0.00783143
YBR053C	-0.685255	0.00784501
YKL024C	0.520446	0.00801011
YDR056C	0.94239	0.00809608
YGR150C	0.88796	0.00817082
YFR053C	0.74515	0.00824663
YFL007W	-1.43169	0.00827664
YEL060C	-0.607193	0.00848877
YMR124W	-1.03577	0.00849215
YGL119W	-0.748832	0.00856241
YFL030W	-1.02602	0.00866946
YNL158W	1.0133	0.00877376
YHR135C	0.509074	0.00885678
YGR019W	-0.624586	0.00887107
YER126C	0.609984	0.00898554
YMR104C	0.655418	0.00913369
YPR160W	-0.759317	0.00925929
YAL038W	0.164466	0.00944714
YFR024C-A	-0.496072	0.00944714
YMR152W	-0.563553	0.00944714
YPL067C	0.82414	0.00944714
YGR237C	-0.793716	0.00944714
YJL172W	-0.516375	0.00946965
YKL196C	0.464846	0.00965056
YDR174W	-0.494527	0.0096559
YMR222C	-0.934981	0.0096559
YPL273W;YMR321C	-0.563666	0.00979513
YGR152C	0.85043	0.00979513
YJR121W	0.280077	0.010072
YKL138C	0.949817	0.0101629
Q0140	0.652359	0.0102335
YDR487C	0.467928	0.0103674
YGL197W	-0.807723	0.010944
YLR027C	-0.555907	0.0111334
YJR005W	0.530964	0.0111776
YML052W	-0.727526	0.011191
YIL051C	-0.675397	0.0121309
YER157W	0.70428	0.0121309
YER169W	-1.34827	0.0124836
YOR196C	0.604089	0.0125812
YER069W	-0.408986	0.0129242
YGR279C	0.692931	0.0129242
YLR163C	0.47318	0.0129242
YOR108W	-0.467838	0.0129242
YMR139W	-0.542797	0.0129478
YDR152W	0.780841	0.0131146
YJL112W	-0.85573	0.0131739
YIL055C	-0.645976	0.0132267
YDR158W	-0.449718	0.0132721
YDL043C	-1.13553	0.0132721
YBL007C	-0.421927	0.0133196
YDL084W	-0.453998	0.0134202
YMR291W	-0.848093	0.013428
YMR189W	-0.579575	0.013489
YKL141W	0.77681	0.013489
YHR037W	-0.572085	0.013753
YAL013W	-0.948689	0.0138284
YNL015W	-1.3008	0.0139199
YKR069W	-1.83844	0.013978
YNR019W	-0.668882	0.0143514
YDR101C	0.445028	0.0144899
YPL125W	0.494714	0.0145205
YOR166C	0.826452	0.0146521
YLR359W	-0.43753	0.0147518
YDR502C	-0.544487	0.014856
YML028W	-0.329143	0.0149038
YFL041W	-1.0737	0.0149038
YCL050C	0.462101	0.0149246
YPL110C	1.02836	0.0149246
YDR162C	0.864643	0.0149246
YGL083W	1.33366	0.0151394
YLL001W	0.492303	0.0152499
YHR060W	0.599658	0.0152626
YER053C	-1.61316	0.0152626
YBL105C	-0.598675	0.0153831
YDL185W	-0.309815	0.0155175
YIL022W	0.459024	0.0155452
YMR109W	-0.447047	0.0155452
YDR294C	-0.514668	0.0156344
YLL015W	-0.567743	0.0156344
YGL196W	-0.561907	0.0158639
YDR235W	-1.25704	0.0159032
YML001W	-0.450419	0.0159852
YNL004W	0.511672	0.016011
YPR165W	-0.534677	0.0164734
YBL017C	-0.502062	0.0175839
YOR051C	0.517599	0.0177767
YHR200W	-0.45837	0.0177767
YKL119C	0.731833	0.0177767
YBL039C	-0.434139	0.0179082
YGL064C	0.569315	0.0183539
YER080W	-0.450847	0.0185204
YER048C	-0.498314	0.018721
YBR086C	-0.508799	0.018721
YMR285C	0.625598	0.0187921
YKL143W	0.876206	0.0188911
YML007W	-0.648127	0.0191416
YJR002W	0.561839	0.0191469
YER152C	-0.791503	0.0192286
YDR399W	-0.449582	0.019872
YDR452W	-0.690142	0.0200139
YPL134C	0.735534	0.0204393
YGR220C	0.603394	0.0204393
YML094W	0.658684	0.0205686
YJL143W	0.876743	0.0208035
YIL066C	0.581689	0.0209473
YMR305C	0.664789	0.0209473
YDR518W	0.396561	0.0211439
YGR092W	0.720957	0.021223
YGR179C	0.891604	0.0214032
YBR089C-A	-0.672759	0.0219499
YOL023W	0.900765	0.0220003
YBR014C;REV__YBR014C	-0.783265	0.0220634
YNL271C	-0.73991	0.0221067
YJR049C	0.756305	0.0224567
YBL078C	-0.619777	0.0224948
YDL128W	-0.950331	0.0224948
YIL138C	0.464215	0.0226204
YGR204W	-0.35285	0.0226321
YOL053W	0.64263	0.0227695
YNL219C	0.509622	0.0228979
YMR038C	0.476531	0.0229143
YBR204C	-0.713197	0.0231678
YNL010W	0.428695	0.0234623
YDR432W	-0.425056	0.0238395
YOL064C	-0.530414	0.0238407
YKL122C	0.452976	0.0238653
YOR360C	0.559116	0.0248482
YDL217C	0.828549	0.0250535
YNL229C	0.446128	0.0258399
YDL215C	0.697207	0.0261699
YIL083C	0.586983	0.0264103
YER062C	0.580122	0.0264186
YLR287C-A	0.588734	0.0264275
YKR014C	-0.475129	0.0266077
YGR203W	0.765814	0.0266077
YDR268W	1.12653	0.0267411
YGR029W	0.4991	0.0273428
YDL171C	0.457786	0.0273628
YNL051W	1.04247	0.0273822
YKL009W	0.503377	0.0275102
YIL143C	0.924366	0.0276145
YCR090C	0.545613	0.0276721
YER168C	0.589466	0.0285018
YPR180W	-0.601217	0.0285018
YOL031C	0.671797	0.0287502
YPL091W	-0.412392	0.0288849
YOR219C	-0.849171	0.0288849
YIL154C	-0.793172	0.0288849
YDR266C	-0.68023	0.0289703
YER112W	0.573702	0.0292279
YDR335W	0.462926	0.0296332
YJL166W	-0.938175	0.0301214
YEL002C	-0.537785	0.0308862
YKR089C	-0.623904	0.030887
YIR037W	-0.593817	0.0310667
YMR304W	-0.48989	0.0312686
YAL060W	-0.520773	0.0314051
YDR330W	-0.592544	0.0319327
YNR043W	-0.450844	0.0320343
YHR171W	-0.794027	0.0323396
YEL054C;YDR418W	0.446693	0.0327009
YLR342W	0.453529	0.0327693
YMR027W	0.412426	0.0331646
YJL084C	-0.941455	0.0331646
YLR337C	-0.615401	0.0334155
YPL139C	-0.562909	0.0336689
YNL014W	-1.58046	0.0336689
YDR135C	-0.412309	0.0344926
YGL213C	-0.563976	0.0352073
YIL018W;YFR031C-A	0.372643	0.0352343
YMR303C	-1.56577	0.0356513
YLR292C	0.53065	0.036008
YBR195C	-0.837701	0.036008
YDR489W	-0.684137	0.036008
YHR195W	-0.856341	0.0362534
YBR172C	0.55387	0.036719
YNR053C	0.456314	0.0367901
YKL007W	-0.412802	0.0368849
YNL251C	-0.430969	0.0373608
YOL071W	-0.641035	0.0374251
YFR041C	0.808763	0.0374251
YMR247C	0.503419	0.0374781
YBR129C	0.724507	0.0374816
YBR213W	-0.719109	0.0375162
YOR155C	-0.585008	0.0377815
YNL059C	0.589481	0.0379509
YML111W	0.748252	0.0384723
YLR345W;Homologue_YLR345W	-0.837169	0.0385688
YGR132C	-0.590638	0.039152
YCR009C;REV__YEL065W	-0.452063	0.0398697
YOR001W	0.421664	0.0398697
YDR531W	-0.504465	0.0399019
YGR156W	-0.672005	0.0401546
YDL153C	0.477518	0.0401681
YER020W	-0.474308	0.0402881
YCR024C	0.684294	0.0403745
YEL039C	-2.02833	0.0406337
YBR202W	0.754484	0.0407886
YNL180C	-0.724617	0.0419375
PsXyl3	0.47515	0.0423485
YDL207W	0.707631	0.0433736
YLR185W	0.708224	0.0433886
YNL280C	-0.532967	0.043495
YER047C	-0.970259	0.043495
YKL067W	-0.39707	0.0436047
YOR153W	0.689422	0.0437068
YMR072W	-0.438862	0.0437205
YNL099C	0.636438	0.0442637
YDL174C	-0.515317	0.0448343
YDL107W	0.65974	0.0449499
YNL239W	0.427632	0.0459402
YHR146W	-0.453162	0.0463811
YDR322W	0.418454	0.0463811
YGL011C	-0.377476	0.046546
YKL113C	-0.528455	0.0465482
YMR205C	0.271164	0.0470963
YLR340W	0.315994	0.0472089
YGR271W	0.611369	0.0472089
YJL020C	-0.373378	0.0485516
YML057W	-0.54483	0.0489474
YIL093C	0.498775	0.0492604
YLR439W	0.433591	0.0493725
YMR145C	-0.689113	0.0495504
YLL040C	-0.396943	0.0495504
YNL137C	0.409387	0.0496881

## Sheet: hog1isu1ira2vshog1isu1
S5 Appendix. EdgeR Log2-fold changes and FDRs for pair-wise protein abundance comparisons between yeast strains grown in YPX anaerobic.
Protein	Log2 FC (Y22-3MR hog1D isu1D ira2D VS Y22-3MR hog1D isu1D)	FDR (Y22-3MR hog1D isu1D ira2D vs. Y22-3MR hog1D isu1D)
YMR107W	-8.43491	1.56919e-75
YMR250W	-8.04441	3.09429e-28
YFL014W	-7.82774	8.43055e-15
YBL075C	-7.15745	4.64389e-20
YHR087W	-6.02109	3.45791e-72
YBR072W	-5.8598	9.24549e-14
YOR173W	-5.44646	8.88931e-23
YHR138C	-4.93057	8.35621e-22
YNL160W	-4.82009	2.5292e-08
YER054C	-4.70476	1.59518e-18
YML128C	-4.56556	5.22965e-91
YMR090W	-4.30356	4.9839e-91
YPR149W	-4.29652	4.90764e-11
YDR533C	-4.29293	1.10321e-49
YIR038C	-3.91877	4.91331e-10
YMR169C	-3.72682	3.12205e-18
YLR178C	-3.68205	3.27396e-58
YGR043C	-3.67778	4.25429e-49
YMR105C	-3.65083	3.6611e-06
YPL119C	-3.61818	3.52363e-14
YNR034W-A	-3.49054	0.000151118
YMR173W	-3.46904	5.76647e-24
YDR256C	-3.44638	0.000508929
YOR120W	-3.4141	2.58728e-41
YMR041C	-3.34492	6.4633e-19
YOL158C;GTK30I00230	-3.2382	1.20471e-15
YOR386W	-3.23527	1.35697e-07
YBR005W	-3.23016	1.2305e-17
YMR174C	-3.22294	2.14757e-05
YBR280C	-3.19008	3.73082e-10
YBL095W	-3.18755	3.00198e-13
YNL014W	-3.12737	1.07846e-06
YPR026W	-3.029	3.49871e-18
YOL083W	-2.9868	3.89123e-10
YOL151W	-2.95588	1.70991e-21
YNL115C	-2.95218	2.10929e-08
YPL004C	-2.87755	0.000303878
YDL124W	-2.67674	0.00150138
YEL039C	-2.64593	0.00712551
YOR178C	-2.63033	1.14361e-07
YML100W	-2.59425	0.00167567
YLR345W;Homologue_YLR345W	-2.58634	8.7952e-13
YDL110C	-2.54906	5.38567e-27
YGR008C	-2.51988	4.48658e-08
YIL136W	-2.49963	2.31842e-46
YOR215C	-2.4914	0.000597696
YEL011W	-2.44068	1.60742e-24
YKR049C	-2.43861	1.0572e-13
GTK30J00180	-2.38185	0.000597696
YDR171W	-2.34332	4.81313e-19
YNL015W	-2.31553	3.61071e-06
YGL184C	-2.31549	1.876e-06
YGL191W	-2.29859	3.13331e-14
YGR130C	-2.27224	1.36631e-36
YHR008C	-2.25812	9.19821e-35
YOR388C	-2.24173	0.0286125
YNL173C	-2.23105	1.56007e-33
YBR169C	-2.21903	4.64963e-17
COX1	-2.21227	1.07316e-13
YHR097C	-2.19805	7.10496e-13
YPL247C	-2.18217	8.62341e-06
YBR269C	-2.18166	0.000195385
YDL130W-A	-2.15937	9.24334e-12
YPR127W	-2.15732	4.42291e-41
YMR031C	-2.14658	7.81645e-39
YLR149C	-2.13155	2.3352e-08
YLR258W	-2.1222	3.98937e-39
YKL151C	-2.10523	6.15736e-32
YPL123C	-2.08464	2.66805e-16
YPR160W	-2.05851	0.0113169
YDR001C	-2.05648	1.67932e-31
YJR096W	-2.05631	4.65794e-22
YKR046C	-2.05171	3.03883e-08
YMR316W	-2.01524	8.52698e-10
YER067W	-1.98359	6.81637e-08
YDR482C	-1.91921	0.000187275
YLR219W	-1.90383	0.0140282
YGL008C	-1.89503	0.00628628
YDR391C	-1.86425	1.09202e-10
YNL200C	-1.86355	3.69541e-24
YKL217W	-1.85579	0.000134629
YBR126C	-1.83589	0.0249502
YDR074W	-1.83034	0.0302282
YBR177C	-1.82298	1.39915e-13
YPL147W	-1.80586	0.00250723
YLR109W	-1.79507	0.0174746
YJL137C	-1.79397	4.34939e-08
YJL084C	-1.7903	1.04368e-05
YLR080W	-1.78991	3.54635e-05
YIL057C	-1.77653	2.3966e-09
YBL101C	-1.77235	1.66899e-11
YNL274C	-1.76578	3.20343e-19
YDR202C	-1.73864	0.0156452
YHR001W-A	-1.73371	0.000107441
YIL160C	-1.72104	3.10051e-06
YBR085C-A	-1.7174	0.00647456
YNL117W	-1.71209	0.000984458
YFL030W	-1.71176	2.61328e-09
YPL127C	-1.70868	0.00712551
YLR120C	-1.70805	2.37793e-07
YMR303C	-1.70029	0.00983298
YMR196W	-1.69116	0.0313781
YOR220W	-1.68281	3.11403e-19
YHR072W-A	-1.68269	0.0150873
YCL035C	-1.66839	0.0265735
YOR223W	-1.6368	4.34578e-05
YLL026W	-1.63586	0.0227733
YDR262W	-1.6239	1.04537e-07
YDR513W	-1.62166	3.1075e-20
YGR086C	-1.60401	0.0488524
YIL087C	-1.59238	3.61717e-10
YDR235W	-1.59212	0.00240473
YGL156W	-1.58944	6.15888e-19
YMR110C	-1.56234	1.63137e-19
YIL124W	-1.5506	2.30435e-17
YBR056W	-1.51333	7.47555e-19
YKL192C	-1.51098	0.00601722
YNL052W	-1.50982	3.75442e-08
YFR017C	-1.50783	2.95644e-17
YLL023C	-1.50002	2.81441e-07
YGL125W	-1.4945	2.49343e-08
YER079W	-1.47749	8.19484e-05
YJL141C	-1.47504	1.13791e-08
YLL052C;YPR192W	-1.4449	1.60034e-09
YKL091C	-1.44336	8.73227e-08
YFL007W	-1.43587	0.0097747
YJR008W	-1.40869	1.96554e-14
YDR248C	-1.40492	0.00230961
YBR214W	-1.39937	3.11403e-19
YJR144W	-1.38461	1.16923e-08
YKL005C	-1.38339	7.8019e-06
YKL103C	-1.35084	1.29692e-14
YER055C	-1.34727	1.11661e-09
YHR016C	-1.34435	4.3589e-08
YHL032C	-1.3443	8.41609e-11
YOR086C	-1.32562	4.01032e-15
YDL168W	-1.31436	1.67158e-11
YBR139W	-1.31211	0.00143883
YMR291W	-1.30506	1.57286e-07
YPL222W	-1.30124	0.00508262
YCL039W	-1.30078	0.000107441
YLR038C	-1.29631	0.0244725
YMR280C	-1.26776	1.10874e-05
YMR114C	-1.26419	8.94343e-08
YAL049C	-1.25984	4.49035e-08
YFL044C	-1.24707	8.4149e-06
YIR036C	-1.24547	0.0170042
YHR127W	-1.24532	0.00323203
YKR009C	-1.24392	0.000131239
YJL112W	-1.23374	0.000351255
YGL006W	-1.22977	6.46152e-08
YHR202W	-1.22253	0.00168874
YFL041W	-1.22102	0.00706585
YDR033W	-1.2177	2.11917e-06
YDL181W	-1.21668	7.60044e-08
YPR156C	-1.21531	7.8019e-06
YDR322C-A	-1.21173	0.00136348
YKL142W	-1.21103	1.29668e-10
YPL203W	-1.20975	6.74514e-09
YDR358W	-1.20291	4.3739e-10
YML004C	-1.20222	4.09753e-09
YDL086W	-1.19573	3.88252e-09
YHR171W	-1.19151	0.000775553
YML052W	-1.1907	1.92413e-05
YMR135C	-1.18577	2.10151e-05
YPL245W	-1.18232	3.73907e-06
YOR219C	-1.158	0.00293947
YDR031W	-1.15313	3.49445e-06
YNL180C	-1.1526	0.000607004
YDL072C	-1.14282	6.7339e-09
YER073W	-1.13238	1.72995e-11
YGR174C	-1.12824	5.60028e-05
YER048W-A	-1.1224	0.00420525
YDR529C	-1.12133	1.10874e-05
YIL017C	-1.12078	0.000226343
YPR028W	-1.11246	6.1331e-09
YDR505C	-1.10983	2.16788e-05
YGL101W	-1.09844	6.50341e-06
YBR026C	-1.09438	4.91331e-10
YML072C	-1.09134	2.59678e-12
YIL065C	-1.08706	0.000511701
YBR179C	-1.0846	0.00581799
YNL223W	-1.0838	0.000546036
YCR083W	-1.08207	8.86701e-05
YKL001C	-1.08013	0.000619852
YER175C	-1.07772	2.88717e-05
YBR244W;REV__YMR121C	-1.07764	9.92286e-05
YDL128W	-1.07259	0.0111809
YLR248W	-1.07113	0.000131736
YIL105C	-1.0692	0.000151118
YOL065C	-1.06125	0.00284803
YML050W	-1.06019	0.0327942
YPL020C	-1.04674	0.0106159
YCL011C	-1.04507	1.2376e-05
YGR266W	-1.04264	1.2533e-05
YBR212W	-1.03632	0.000712428
YER047C	-1.03429	0.0202922
YMR140W	-1.02801	0.000740284
YDR207C	-1.02155	0.00695711
YIL051C	-1.02009	6.21723e-05
YBR265W	-1.01927	0.035572
YAL013W	-1.01822	0.0096327
YPL232W	-1.01385	2.41143e-05
YOR317W	-1.01053	7.05801e-05
YPL139C	-1.0056	6.20603e-05
YLR270W	-0.998822	2.0153e-09
YLR361C	-0.996795	0.0247285
YBR046C	-0.995484	0.00780497
YGL227W	-0.99271	1.04537e-07
YJR048W	-0.99129	0.000871053
YOR327C	-0.988333	0.000156362
YOR036W	-0.985599	0.0428509
YBR001C	-0.984169	6.33277e-06
YER162C	-0.97869	0.00261666
YDR452W	-0.978167	0.00094934
YML131W	-0.965963	1.28055e-07
YDR272W	-0.957679	1.67144e-09
YMR222C	-0.951251	0.00672061
YDR096W	-0.948522	0.0211604
YFR003C	-0.948468	0.00139446
YDL079C	-0.945277	0.0401951
YGL197W	-0.942594	0.00253356
YDR139C	-0.937283	0.00586293
YDR040C	-0.937274	0.0035069
YHR195W	-0.927487	0.0260932
YDR408C	-0.924242	0.00031507
YMR311C	-0.92346	5.30724e-06
YDR019C	-0.921188	0.00055087
Homologue_YAL063C	-0.921177	0.0267869
YBR218C	-0.913416	1.05144e-05
YML075C	-0.908847	1.20113e-06
YGR127W	-0.902715	0.000187275
YAL044C	-0.902641	0.000218845
YOR289W	-0.901642	8.26418e-08
YDL025C	-0.901064	0.000487779
YGL147C	-0.895602	0.000576734
YIL097W	-0.89544	0.000164156
YJL066C	-0.894365	0.000172291
YGR247W	-0.893498	0.00119169
YKL166C	-0.891033	0.0148032
YMR145C	-0.890043	0.00852243
YEL021W	-0.888445	0.000740458
YIL055C	-0.883403	0.000352849
YJL155C	-0.880397	8.1425e-08
YAL031C	-0.88029	0.0236006
YBR286W	-0.873612	1.06499e-06
YBR195C	-0.872914	0.030919
YBL058W	-0.862796	7.8019e-06
YKL007W	-0.86243	4.61281e-07
YHR037W	-0.861812	4.13477e-05
YLR350W	-0.850799	0.00641057
YBR006W	-0.847899	2.97807e-06
YBR052C	-0.840968	0.00554449
YHR018C	-0.838635	5.64663e-05
YKL100C	-0.837893	7.80559e-06
YAL017W	-0.83705	1.86754e-05
YFR015C	-0.836792	0.000756225
YDR216W	-0.835635	0.0155936
YMR315W	-0.833865	1.45285e-06
YPR010C-A	-0.829007	0.0057555
YIL034C	-0.826447	3.69654e-06
YMR297W	-0.819019	0.00463652
YNL271C	-0.815075	0.0126846
YBR089C-A	-0.812364	0.00522849
YDL234C	-0.811421	0.000153311
YDR381C-A	-0.805619	0.033751
YJL005W	-0.805547	2.5444e-05
YBR130C	-0.800851	0.0354716
YDR028C	-0.799058	0.000344054
YMR152W	-0.797622	0.000155097
YFR033C	-0.796207	0.0148352
YKL203C	-0.796118	0.00616625
YDR489W	-0.795696	0.0149314
YLR177W	-0.784962	0.0148946
YNL112W	-0.778761	2.53314e-06
YGR123C	-0.769938	0.000323406
YOR065W	-0.769405	0.0319871
YGR231C	-0.761111	0.0104798
YBR199W	-0.754419	0.0362526
YGL187C	-0.753072	0.00350265
YDR229W	-0.75193	0.0494947
YGR132C	-0.749633	0.00463652
YNL111C	-0.739634	0.0254196
YMR313C	-0.736994	0.0296004
GTK30J00160	-0.735229	0.000678967
YEL012W	-0.734161	0.0408271
YCR011C	-0.73398	0.0250845
YMR220W	-0.726636	0.00129667
YER152C	-0.725177	0.0396227
YFL033C	-0.724326	0.0271557
YMR015C	-0.723126	0.00426478
YGR033C	-0.719773	0.0383498
YBR053C	-0.718998	0.00715534
YML057W	-0.718257	0.00894153
YIR035C	-0.708751	0.000655171
YMR215W	-0.708514	0.000301272
YBR057C	-0.700077	0.040421
YNL202W	-0.699793	0.0434865
YNL156C	-0.697982	0.0262365
YCL034W	-0.697329	0.00388525
YBR059C	-0.692632	0.00094795
YLR146C	-0.688736	0.0412846
YIR037W	-0.688731	0.0106325
YGL119W	-0.688128	0.0247285
YKL079W	-0.686823	0.00014648
YPL249C	-0.684061	0.0386675
Q0250	-0.681212	0.00230776
YGR112W	-0.678863	0.0294393
YJL090C	-0.676449	0.0296004
YGR237C	-0.675656	0.0359099
YER048C	-0.673261	0.000517648
YOR125C	-0.673017	0.00940424
YGR194C	-0.66554	0.00319633
YNL280C	-0.660862	0.0140282
YGR232W	-0.654403	0.000686881
YKL040C	-0.6538	0.0236006
YBL078C	-0.653102	0.0130698
YCR030C	-0.651798	0.000262584
YNL246W	-0.649223	0.0282115
YER141W	-0.64295	0.011094
YNL330C	-0.642872	0.0127453
YER004W	-0.642578	0.00384163
YMR139W	-0.641158	0.00217527
YDR099W	-0.639409	0.0057555
YNL138W	-0.638818	4.38874e-05
YLR361C-A	-0.638355	0.0235054
YOL016C	-0.635943	0.000678967
YGL004C	-0.635639	0.0453356
YHR051W	-0.630507	0.00942528
YMR086W	-0.629816	0.00628628
YPL023C	-0.625392	0.0150779
YLR206W	-0.624084	0.00273705
YKL113C	-0.62252	0.0203524
YKL213C	-0.614665	0.00683364
YHR001W	-0.613197	0.00140989
YJL068C	-0.609005	0.000538247
YPR165W	-0.606756	0.00422214
YEL060C	-0.601438	0.0114979
YKL114C	-0.60128	0.0274587
YER052C	-0.600604	0.018082
YMR260C	-0.599466	0.0229002
YMR072W	-0.596653	0.00359893
YLR290C	-0.594568	0.0181982
YPR180W	-0.594174	0.0396227
YMR302C	-0.593888	0.0108675
YLL015W	-0.590752	0.0165388
YNR019W	-0.590434	0.0364856
YDL188C	-0.588595	0.00217941
YBR273C	-0.588139	0.0457064
YOR155C	-0.582112	0.0409689
YOL060C	-0.579691	0.0454971
YKL065C	-0.577798	0.0192489
YLR201C;REV__YLL038C	-0.575236	0.00830484
YJL060W	-0.570093	0.0128186
YDR330W	-0.568063	0.0477642
YDR174W	-0.566525	0.00241517
YAL005C	-0.566455	0.0062148
YJR059W	-0.565098	0.001986
YPR172W	-0.564882	0.0370134
YER042W	-0.563388	0.0181982
YKL127W	-0.562263	0.00112063
YMR092C	-0.556821	0.00278087
YBL017C	-0.551705	0.00586293
YAR002C-A	-0.550058	0.0387332
YFR014C	-0.548897	0.00496061
YOR108W	-0.547307	0.00327432
YCR009C;REV__YEL065W	-0.543468	0.00756751
YJR109C	-0.540505	0.0493651
YOR356W	-0.536257	0.0097747
YDR135C	-0.531876	0.00324294
YER080W	-0.53151	0.00337932
YMR008C	-0.526414	0.015542
YJL020C	-0.524961	0.00273705
YBL047C	-0.520952	0.00244643
YDR388W	-0.515542	0.00230776
YML110C	-0.513214	0.0183793
YGR250C	-0.508286	0.023663
YPL084W	-0.507897	0.00845192
YMR183C	-0.507755	0.011094
YFR024C-A	-0.50577	0.00578756
YGL173C	-0.502171	0.00278087
YBL007C	-0.497694	0.00287935
YEL002C	-0.494087	0.0485891
YER143W	-0.491584	0.016558
YNL216W	-0.484844	0.00909641
YBR109C	-0.474867	0.0215239
YBR086C	-0.474409	0.0205745
YMR109W	-0.46971	0.0116708
YIL033C	-0.469215	0.0191518
YKR048C	-0.467187	0.0309693
YDR328C	-0.467178	0.0119473
YBL091C	-0.466914	0.00997523
YJR025C	-0.465589	0.0287779
YML001W	-0.464643	0.00997523
YHR146W	-0.463674	0.0371873
YGR205W	-0.461226	0.0150779
YML086C	-0.460285	0.0132014
YOR347C	-0.455947	0.0218988
YKR018C	-0.453899	0.00905333
YMR304W	-0.451578	0.0429493
YBR084W	-0.451192	0.0170885
YPL006W	-0.443323	0.0485891
YNL044W	-0.441066	0.029605
YDL160C	-0.438243	0.00815823
YCL017C	-0.438196	0.0363989
YPR148C	-0.434773	0.0219053
YOL057W	-0.426515	0.0161783
YJL172W	-0.42094	0.0388226
YGL190C	-0.414686	0.0171834
YOR323C	-0.400737	0.0384937
YDR170C	-0.387918	0.0423121
YOR128C	-0.381981	0.0429687
YHR200W	-0.381577	0.035572
YHL034C	-0.38045	0.0418084
YIR006C	-0.363468	0.040421
YLR044C	-0.289429	0.00983298
YAL038W	0.183406	0.0110594
YGL097W	0.353699	0.0454971
YOR326W	0.380787	0.033751
YLL001W	0.382456	0.0490938
YOR061W	0.384775	0.0490938
YLR163C	0.38952	0.040421
YCR012W	0.392156	0.000107441
YHR107C	0.39702	0.0382298
YNL168C	0.39791	0.0330339
YKL060C	0.402886	0.0456988
YMR296C	0.412304	0.026863
YDR324C	0.414129	0.0265021
YPR118W	0.415153	0.0271557
YNL137C	0.423709	0.0370598
YGL027C	0.429141	0.0479045
YDR092W	0.43049	0.04608
YDR361C	0.433653	0.0365388
YNL010W	0.434989	0.0272404
YDL122W	0.440044	0.0282115
YNL229C	0.443421	0.0151645
YOR131C	0.447657	0.0171834
YKL122C	0.44878	0.0235054
YGR187C	0.448867	0.0278379
YJR051W	0.450776	0.015978
YEL031W	0.452335	0.0128742
YJR005W	0.453753	0.0410566
YOR197W	0.455553	0.0272404
YKL196C	0.458344	0.0106152
YML048W	0.460298	0.00756751
YPL093W	0.462405	0.0311977
YIL138C	0.464702	0.0228245
YJL033W	0.476895	0.0370598
YDR292C	0.477545	0.00628628
YKL181W	0.478513	0.00726093
YER105C	0.479212	0.0129158
YNL182C	0.485404	0.0485312
YMR312W	0.49148	0.0396185
YOL061W	0.493101	0.00729427
YPL190C	0.498702	0.0131793
YDR120C	0.498937	0.00959452
YGR277C	0.50161	0.039396
YOR232W	0.505294	0.0426597
YLR342W	0.506047	0.0121149
YNL177C	0.509963	0.0204796
YHR170W	0.510359	0.00756751
YHR063C	0.513695	0.00793304
YDL225W	0.513756	0.0272404
YBL079W	0.515114	0.00800396
YGL107C	0.515327	0.0272342
YEL037C	0.516405	0.0189281
YDL064W	0.518391	0.0298411
YPL211W	0.519957	0.0111277
YOR354C	0.529029	0.00764753
YLR008C	0.52914	0.0273233
YNR017W	0.531508	0.00663768
YBR080C	0.53267	0.00274905
YOR229W	0.538243	0.0107858
YGR029W	0.538893	0.0218496
YNL219C	0.540025	0.0151556
YLR292C	0.540761	0.0446122
YOR357C	0.546221	0.017053
YBR154C	0.547034	0.00672385
YOR224C	0.547069	0.038677
YFR053C	0.547311	1.37163e-06
YBL068W	0.548461	0.00230776
YBR166C	0.550961	0.00881193
YHL039W	0.551274	0.017053
Q0140	0.55275	0.0219866
YOR051C	0.554587	0.00628628
YDR300C	0.558742	0.00752952
YKL024C	0.57278	0.00241517
YGR031W	0.572819	0.0092051
YIL022W	0.573624	0.00165431
YPR125W	0.574995	0.00621226
YDL063C	0.575565	0.0150574
YKR062W	0.578726	0.0396227
YGR172C	0.581951	0.0283911
YJR031C	0.583223	0.0182585
YPR047W	0.583859	0.00588257
YLR133W	0.585231	0.0214873
YMR285C	0.586465	0.0377271
YBR151W	0.588191	0.00352146
YJL117W	0.591598	0.026863
YLL034C	0.59223	0.0096327
YLR287C-A	0.59685	0.0127691
YDR335W	0.599122	0.00273705
YMR231W	0.599237	0.0400511
YDR101C	0.602369	0.00038923
YJR014W	0.604384	0.0165718
YKL009W	0.605831	0.00392703
YOL086C	0.609721	3.6497e-35
YOR266W	0.611455	0.0447021
YIL133C	0.615537	0.000235426
YDL031W	0.620172	0.00108333
YIL118W	0.620212	0.000203097
YDR517W	0.623507	0.000194628
YPR143W	0.623574	0.0473798
YOR057W	0.625251	0.00810044
YOL053W	0.632381	0.0281726
YDR195W	0.636057	0.0380285
YOR360C	0.636291	0.00909641
YDL213C	0.638009	0.0106159
YOR370C	0.639433	0.0154895
YER174C	0.641806	0.00430139
YNL239W	0.646582	0.000595497
YGR279C	0.653766	0.0119772
YOL066C	0.655638	0.0199312
YDR316W	0.656822	0.00572684
YPL213W	0.659492	0.00809219
YHL038C	0.664596	0.0286125
YMR288W	0.668899	0.00709292
YDL205C	0.675011	0.00017004
YJL046W	0.685427	0.0253605
YBR247C	0.686681	0.000576764
YDL047W	0.687875	0.00414423
YBR200W	0.688845	0.0378539
YGL078C	0.690226	6.90997e-05
YLR009W	0.690326	0.0185107
YGL133W	0.691757	0.0454971
YBL037W	0.693672	0.0057555
YHR060W	0.6976	0.00587775
YHR165C	0.698762	0.0138794
YBR042C	0.700977	0.0142858
YPL125W	0.703759	0.000225431
YDR346C	0.707345	9.12422e-05
YER112W	0.707766	0.00583691
YMR104C	0.716719	0.00436014
YML071C	0.717797	0.0161472
YJR002W	0.717987	0.00253356
YAL029C	0.719219	0.0183793
YGR220C	0.719934	0.00628628
YHL033C	0.724022	0.00148922
YKL180W	0.725553	0.0317352
YHR137W	0.726833	0.00469663
YGR271W	0.727457	0.0188185
YOR165W	0.728813	4.90692e-06
YHR038W	0.730983	0.00189691
YDR047W	0.732017	0.000667406
YIL035C	0.732074	0.000277834
YGL143C	0.733027	0.047995
YDL107W	0.73462	0.0258558
YER126C	0.73932	0.000981958
YOR234C	0.742557	0.0176635
YER083C	0.742765	0.0303582
YDR115W	0.744267	0.030919
YOR221C	0.744764	0.00456363
YDL051W	0.747092	2.14744e-05
YLR071C	0.748786	0.0197795
YBR160W	0.752074	8.08852e-06
YGR171C	0.754802	0.033751
YEL066W	0.758952	0.0206292
YJR058C	0.761074	0.0147763
YFR034C	0.761247	0.0425442
YGR148C	0.763732	0.00645006
YOR274W	0.763956	0.0289234
YJR049C	0.767866	0.020428
YGL064C	0.772667	0.00142223
YKR092C	0.783665	0.00997523
YMR039C	0.784113	0.00250723
YFR041C	0.784993	0.039461
YPR018W	0.788585	0.0296004
YLR077W	0.790287	0.0388448
YKR057W	0.791574	0.0253605
YOR195W	0.792895	0.0258558
YPR175W	0.794776	0.00588523
YDR428C	0.794854	0.00145251
YNL090W	0.798115	0.0272342
YER168C	0.801072	0.00253356
YDL104C	0.801422	0.0274587
YFR018C	0.802374	0.00793211
YBR062C	0.802687	0.0215382
YNL106C	0.803708	0.0273233
YMR247C	0.803997	0.000487779
YNL281W	0.804075	0.0466154
YGR136W	0.805585	0.0380162
YHR045W	0.805589	0.00715534
YPR113W	0.805602	3.8173e-06
YDR098C	0.807665	0.00174085
YJL082W	0.81401	0.000107441
YER157W	0.814791	0.00379863
YMR264W	0.816551	0.0106152
YPL161C	0.825461	0.00896842
YNR011C	0.825478	0.0286348
YDL182W	0.827181	0.000197258
YML020W	0.827364	0.0179822
YER062C	0.829761	0.000452245
YOL102C	0.835878	0.0289234
YGR203W	0.839163	0.013943
YLR179C	0.84184	5.52144e-06
YGL083W	0.855635	0.0277706
YDR162C	0.857349	0.0129158
YPR062W	0.85927	0.000159966
YBR125C	0.860679	0.000678967
YOR258W	0.86216	0.0373328
YJL196C	0.865433	0.0218918
YJL143W	0.866005	0.0286125
YDR434W	0.866401	0.00655068
YJL208C	0.867739	3.72434e-05
YHR082C	0.868378	0.0348501
YBR236C	0.86923	0.000564956
YDR484W	0.869623	0.0131291
YDL166C	0.869651	0.0497363
YOL045W	0.877802	0.0206632
YKL206C	0.884923	0.0151048
YGL256W	0.891068	0.00162779
YMR241W	0.897217	1.2533e-05
YCR095C	0.910458	0.00672385
YNR046W	0.911717	0.000299346
YDL217C	0.914593	0.0106159
YDR267C	0.919137	0.0184225
YMR269W	0.919358	0.0109797
YJR101W	0.926871	0.00652574
YDL236W	0.929541	7.68341e-05
YMR305C	0.935163	0.000489298
YPL115C	0.935839	0.0143914
YML111W	0.936084	0.00770287
YGL067W	0.96262	0.000869643
YKL008C	0.975523	0.000299346
YIL143C	0.977688	0.0150459
YIL083C	0.9784	4.54525e-06
YCL047C	0.981139	0.00815823
YDR056C	0.981747	0.0063837
YML055W	0.982593	1.14071e-06
YKL143W	0.991325	0.00523861
YBL103C	0.991631	0.0356224
YML031W	0.994413	0.000402878
YDR246W	1.00355	0.00361337
YOL023W	1.00428	0.00232353
YLL062C	1.00504	0.00529987
YCL032W	1.00538	0.0317352
YGL201C	1.0067	5.36262e-06
YBR202W	1.00949	0.00457341
YBL107C	1.02001	0.00355559
YCR102C	1.02374	0.0224398
YGR047C	1.03097	0.00312224
YHR043C;YHR044C	1.03385	1.17358e-05
YOR252W	1.05579	0.0104455
YBR176W	1.05742	0.000296493
YOL031C	1.08348	0.00017172
YFL010C	1.0888	0.00648874
YNL222W	1.09004	0.035572
YDR297W	1.09226	0.000277834
YAL010C	1.09335	0.00416688
YDR469W	1.09503	0.00513405
YJR046W	1.10114	0.0236287
YPL207W	1.12007	1.16803e-05
YBL051C	1.12872	7.60044e-08
YML091C	1.13073	6.7339e-09
YNL165W	1.13314	0.000811847
YBR297W	1.13877	0.00316694
YBR029C	1.14557	1.0008e-08
YDL052C	1.1493	8.7952e-13
YPL079W	1.15231	0.0452734
YPR019W	1.15337	5.85173e-07
YKL197C	1.15362	0.011254
YBL035C	1.15416	0.000787915
YOR316C	1.16491	0.00064682
YLR185W	1.18037	0.000282101
YDR519W	1.1844	1.31609e-07
YPL088W	1.19139	1.56996e-05
YPL170W	1.21031	0.000284579
YLR380W	1.21547	3.28989e-13
YDR261C	1.22118	0.00578756
YOR119C	1.22227	0.000787915
YDL102W	1.22968	0.0360533
YKL110C	1.23918	7.46077e-10
YKR027W	1.24333	0.00013307
YDR183W	1.24633	0.00253356
YCL026C-B	1.24704	0.00322455
YBR145W	1.25834	1.876e-06
YDR152W	1.25897	1.16803e-05
YMR177W	1.26178	0.000176364
YFL027C	1.26638	0.0247875
YNL298W	1.26873	5.57542e-05
YDR080W	1.28623	0.0114751
YDR380W	1.31885	0.00126812
YDR232W	1.32852	9.83247e-12
YKR100C	1.32994	0.0169547
YOR283W	1.33028	1.0429e-06
YKL047W	1.33299	2.38302e-06
YGR152C	1.3369	4.83389e-06
YOR175C	1.34498	0.000159966
YNL329C	1.35888	0.0154263
YDR507C	1.36518	0.00886652
YER154W	1.36918	1.35653e-05
YBL011W	1.37133	6.18549e-08
Homologue_YJL201W	1.37166	8.94978e-06
YGL253W	1.38375	0.033751
YCR003W	1.41907	0.00481463
YOR037W	1.42706	1.75847e-06
GTK30J00150	1.42769	7.60044e-08
YDR186C	1.42896	4.18477e-05
YKL033W-A	1.4598	5.27573e-12
YDR009W	1.47719	0.00165276
YCL016C	1.49031	8.92611e-05
YEL042W	1.51643	0.000760705
YPL110C	1.54257	9.13016e-06
YMR272C	1.57986	3.36903e-14
YMR184W	1.59584	1.63514e-07
YIL053W	1.64261	0.0490881
YMR014W	1.64273	2.29745e-07
YHR179W	1.66357	0.00863833
YMR006C	1.68575	0.0014445
YLR419W	1.69274	1.2727e-07
YER100W	1.75387	1.58425e-05
YDR400W	1.77629	3.34806e-08
YJR009C	1.77832	0.0296004
YIL162W	1.78642	1.10874e-05
YIR033W	1.79244	1.4763e-07
YPL252C	1.82083	0.00109649
YEL046C	1.92981	2.88532e-18
YPR073C	1.93316	3.36781e-11
YGR003W	1.98613	0.00102542
YNL141W	2.02801	3.02904e-07
GTK30G03460;GTK30L02780;GTK30AE00120;GTK30X00120;GTK30D03460|GTK30D03470	2.0585	0.0145079
YEL071W	2.08553	0.00315205
YPR114W	2.08655	1.73299e-07
YPL103C	2.11098	1.46382e-09
YMR011W	2.12145	1.0055e-11
GTK30J01230;GTK30R00130;GTK30L03860;GTK30L02760|GTK30L02770	2.17553	2.31309e-12
GTK30W00100;GTK30D03480;GTK30P02760;GTK30AI00100;GTK30M00890;GTK30D03430|GTK30D03440;GTK30E02510;GTK30L02750;GTK30J00410;GTK30G03390;GTK30X00100|GTK30X00110;GTK30AE00100|GTK30AE00110;GTK30J00760|GTK30J00770;GTK30L03840|GTK30L03850;GTK30G03450;GTK30L03870	2.21076	1.62964e-16
YJR092W	2.28891	8.50079e-06
YNL207W	2.36593	2.38047e-13
YGR286C	2.59959	3.0663e-10
YJR047C	2.6855	0.00179632
YDR044W	2.73021	0.000159966
GTK30I00160	2.76308	0.000597696
YGR292W;YBR299W	2.90795	4.80214e-22
YGL039W	3.03516	2.51555e-25
YLR413W	3.04092	3.34452e-09
YGL055W	3.1076	1.07846e-06
YGR122W	3.32245	6.90997e-05
YHR046C	4.54417	3.61685e-18
GTK30N00600	5.5737	1.87566e-17

## Sheet: hog1isu1gre3ira2vshog1isu1
S5 Appendix. EdgeR Log2-fold changes and FDRs for pair-wise protein abundance comparisons between yeast strains grown in YPX anaerobic.
Protein	Log2 FC (Y22-3MR hog1D isu1D gre3D ira2D/Y22-3MR hog1D isu1D)	FDR (Y22-3MR hog1D isu1D gre3D ira2D vs. Y22-3MR hog1D isu1D)
YML128C	-4.72751	8.9406e-91
YMR107W	-8.80411	3.74383e-84
YHR087W	-6.19322	3.12758e-77
YMR090W	-4.62029	2.63103e-68
YPL004C	-3.10784	1.23103e-59
YMR105C	-3.257	2.41391e-57
YLR178C	-3.50377	1.61105e-55
YFL014W	-7.26877	8.94097e-50
YML100W	-2.56678	1.05766e-45
YGR043C	-3.4566	3.69852e-45
YMR031C	-2.34811	1.56012e-44
YDR044W	3.11503	4.75257e-44
YOR173W	-8.20962	1.31682e-42
YDR533C	-3.84059	2.7883e-42
YBR126C	-1.83965	1.93703e-40
YGL008C	-1.70918	7.90446e-40
YHR008C	-2.488	5.6477e-39
YIL136W	-2.64056	2.72391e-38
YPR127W	-2.37529	7.4695e-37
YOR120W	-3.11869	1.4982e-36
YNL160W	-3.8833	3.92189e-35
YOL151W	-4.01781	4.02878e-35
YGR130C	-2.45278	1.24622e-34
YNL173C	-2.38359	1.48715e-34
YGL039W	3.60594	3.42737e-33
YBR072W	-5.8736	4.09479e-32
YCR012W	0.537418	8.90758e-32
YLR258W	-2.02003	2.2219e-31
YHR179W	1.67777	6.44768e-30
YPR026W	-3.96336	2.10178e-29
YJR009C	1.98669	1.91754e-27
YDR001C	-1.87573	2.40722e-27
YDL110C	-2.71571	5.38617e-27
YNL200C	-1.97055	1.13535e-26
YHR138C	-5.33655	2.36664e-26
YMR169C	-4.47415	4.36551e-26
YPL119C	-4.99604	7.59589e-25
YDL124W	-2.36374	1.26351e-24
YHL021C	-1.69969	2.45965e-24
YMR250W	-6.74261	1.75284e-23
YBL075C	-7.51253	6.26523e-23
YLR109W	-1.7727	1.5725e-22
YEL071W	1.84746	4.05226e-22
YEL046C	2.1986	4.72518e-22
YGR086C	-1.73032	5.58815e-22
YKL151C	-1.9447	5.58815e-22
YDR074W	-1.67432	1.3436e-21
YMR110C	-1.72806	2.00543e-21
YEL011W	-2.27644	2.82033e-21
YNL274C	-1.93901	3.35119e-21
YGL253W	1.33646	2.85686e-20
YJR104C	-1.47324	3.43814e-20
YBR177C	-2.21733	6.29359e-20
GTK30N00600	6.02454	7.75451e-20
YGR292W;YBR299W	3.22733	1.01291e-19
YBR005W	-3.31263	1.51975e-19
YBR056W	-1.59698	2.0461e-19
YDL052C	1.45065	3.06948e-19
YML072C	-1.38513	4.69099e-19
YJR070C	1.54908	6.87361e-19
YDR513W	-1.52905	1.2566e-18
YHR046C	5.09386	2.36525e-18
YIL124W	-1.69137	2.48551e-18
YKL091C	-2.12256	3.37102e-18
YMR173W	-2.67738	2.92914e-17
YKR049C	-2.79345	3.03379e-17
YBR214W	-1.31414	3.53689e-17
YBL101C	-2.11928	3.91934e-17
YPL123C	-2.12906	4.56923e-17
YOR086C	-1.43193	5.4254e-17
YJR096W	-1.75639	5.54395e-17
YBR169C	-2.12855	9.89218e-17
YFR017C	-1.58412	1.05692e-16
YPR184W	-1.58454	2.04083e-16
YKR046C	-2.87516	2.72615e-16
YER055C	-1.72809	2.94385e-16
YDR171W	-2.08035	4.03322e-16
YOR220W	-1.52588	4.42615e-16
YKL035W	-1.22329	4.70907e-16
YOL086C	0.671372	5.45556e-16
YMR041C	-3.07679	9.23494e-16
YLL026W	-1.74911	1.0439e-15
YER054C	-4.7052	1.26835e-15
GTK30J01230;GTK30R00130;GTK30L03860;GTK30L02760|GTK30L02770	2.59871	1.91819e-15
YMR316W	-2.39338	2.40552e-15
YHR097C	-2.27535	4.64842e-15
YLR304C	-0.813734	8.62867e-15
YKL103C	-1.35778	9.27557e-15
YJR008W	-1.37928	3.3899e-14
YGL191W	-2.18702	4.44363e-14
YLR380W	1.24781	5.8486e-14
YPL203W	-1.50327	5.91982e-14
YJR144W	-1.70538	8.3318e-14
YKL150W	-1.74137	9.1635e-14
YIR038C	-4.76058	1.67046e-13
YGL156W	-1.64601	4.23595e-13
YBR280C	-3.58244	5.31194e-13
YBR006W	-1.31105	7.8762e-13
YMR280C	-1.85099	1.352e-12
YDR272W	-1.18211	1.45918e-12
YBL051C	1.43291	2.66367e-12
YIL053W	1.46209	2.79133e-12
YKL060C	0.485003	2.97327e-12
YLL023C	-1.97959	3.34993e-12
YKL110C	1.35523	4.43506e-12
YDR232W	1.32301	4.52472e-12
YMR114C	-1.55733	6.38328e-12
YPR073C	1.88705	6.7552e-12
YPR149W	-4.5968	7.98875e-12
YNL207W	2.39907	8.26265e-12
YNL241C	-1.06138	1.06441e-11
YBL011W	1.63914	1.22303e-11
YIL087C	-1.7089	1.22772e-11
YJL137C	-2.16935	1.61563e-11
YNR016C	1.08102	1.76814e-11
YDL168W	-1.28088	1.78207e-11
YDR129C	-1.00517	2.19701e-11
YOR317W	-1.65122	2.38514e-11
YBR029C	1.34612	2.70197e-11
YMR272C	1.42392	2.70197e-11
YBR026C	-1.27482	2.83704e-11
YBL095W	-2.76234	3.1193e-11
YFL030W	-2.34408	3.15819e-11
YPR160W	-1.71446	3.44247e-11
YNL115C	-3.3968	3.51357e-11
YPR028W	-1.34365	4.02543e-11
YLR058C	-0.80744	7.32855e-11
YOL083W	-3.11871	1.13829e-10
YLR248W	-1.60044	1.14128e-10
YGL037C	-1.35912	1.83099e-10
YHR174W	0.565093	2.41837e-10
YDL086W	-1.26805	2.78085e-10
YNL052W	-1.64556	3.24679e-10
YML075C	-1.11611	3.9751e-10
YML004C	-1.26514	4.61899e-10
YAL005C	-0.671055	5.71168e-10
YGL006W	-1.33294	6.78568e-10
YKL142W	-1.1419	6.94062e-10
YGR286C	3.01068	7.24206e-10
YPL088W	1.56482	9.03632e-10
YGR266W	-1.31857	9.85344e-10
YOR219C	-2.07335	1.03814e-09
YOL109W	-1.38358	1.26289e-09
YER091C	-1.01629	1.40026e-09
YAL049C	-1.3558	1.51218e-09
YER062C	1.3572	1.66162e-09
YKL033W-A	1.26838	1.71228e-09
YLR120C	-1.92787	2.06253e-09
YDR262W	-1.71914	2.16484e-09
YPL245W	-1.45034	2.49838e-09
YDR391C	-1.62259	2.91464e-09
YJR048W	-1.63426	3.46884e-09
YNL112W	-0.934649	3.59888e-09
YPR114W	2.24069	4.76697e-09
YOL158C;GTK30I00230	-2.87939	4.98774e-09
YLL052C;YPR192W	-1.38965	5.18612e-09
YBL064C	-1.26738	8.36431e-09
YGL125W	-1.4527	8.7164e-09
YFL044C	-1.48701	1.15882e-08
YDR258C	-1.52237	1.19697e-08
YGL055W	3.46625	1.21892e-08
YBL058W	-1.01735	1.26128e-08
YOR289W	-0.991101	1.26745e-08
YDL072C	-1.15891	1.27116e-08
YOR283W	1.48302	1.29808e-08
YNL141W	2.86117	1.38634e-08
YJL155C	-1.13574	1.44278e-08
YJL141C	-1.39049	1.44508e-08
YOR230W	-0.705072	1.56235e-08
YGL101W	-1.26921	1.74826e-08
YMR011W	1.71971	2.05419e-08
YDR358W	-1.0949	2.49388e-08
YBR106W	1.02707	2.83507e-08
YMR086W	-1.07979	2.87573e-08
YBR286W	-1.00426	2.93497e-08
YOR175C	1.90495	3.38919e-08
YIL162W	1.717	3.44777e-08
YDR505C	-1.30572	3.53684e-08
YLR080W	-2.25177	3.5472e-08
YAL054C	-2.18195	3.85236e-08
Homologue_YJL201W	1.57792	3.91699e-08
YLR270W	-0.945807	4.11051e-08
YDL234C	-1.08501	5.01121e-08
GTK30I00160	2.55978	5.411e-08
YMR246W	1.12948	5.4987e-08
YDR529C	-1.32197	5.92281e-08
GTK30J00150	1.37322	6.37749e-08
YGL227W	-0.968964	7.22959e-08
YDR519W	1.14422	1.02089e-07
COX1	-2.39858	1.05054e-07
YCR088W	-0.886979	1.07036e-07
YER004W	-1.11253	1.09405e-07
YCL011C	-1.16765	1.14836e-07
YKL005C	-1.52086	1.14836e-07
YPL103C	1.9163	1.15609e-07
YHR016C	-1.22338	1.22349e-07
YDL181W	-1.32567	1.28485e-07
YOR386W	-3.07772	1.31938e-07
GTK30G03460;GTK30L02780;GTK30AE00120;GTK30X00120;GTK30D03460|GTK30D03470	2.0704	1.35802e-07
YGR008C	-2.29792	1.38129e-07
YDR152W	1.47031	1.5474e-07
YDR031W	-1.30026	1.60738e-07
YBR218C	-1.05073	1.65881e-07
YPR019W	1.18535	1.65881e-07
YOR327C	-1.24844	1.82288e-07
YIL034C	-0.90768	1.89044e-07
YKR009C	-2.09779	2.06269e-07
YGR148C	1.32919	2.0821e-07
YMR184W	1.56956	2.16997e-07
YML091C	1.00612	2.47593e-07
YNL138W	-0.802605	2.48271e-07
YER073W	-0.855559	2.90488e-07
YDL021W	1.08642	3.18618e-07
YIL097W	-1.12116	3.23329e-07
YBR145W	1.37759	4.45449e-07
YMR006C	2.56476	4.95562e-07
YOR037W	1.43869	5.09296e-07
YMR152W	-0.974918	5.36032e-07
YEL021W	-1.21139	5.36148e-07
YMR291W	-1.53797	5.54043e-07
YER067W	-2.03223	5.88654e-07
YGR174C	-1.4048	5.95055e-07
YDR400W	1.70362	6.35073e-07
YDL130W-A	-1.62335	6.36974e-07
YOL031C	1.33473	6.38982e-07
YPR113W	0.959181	6.5987e-07
YKL040C	-1.22375	6.70616e-07
YGR232W	-0.877287	7.17602e-07
YLR149C	-1.92239	7.17602e-07
YIL051C	-1.18628	7.88376e-07
YPL222W	-2.11242	8.07771e-07
YGL147C	-1.16458	8.69334e-07
YOR223W	-1.90039	8.69334e-07
YCL030C	-1.04821	8.9237e-07
YGL026C	-0.826192	1.08867e-06
GTK30J00160	-0.992847	1.1605e-06
YER162C	-1.43372	1.22056e-06
YER175C	-1.19125	1.22912e-06
YER042W	-1.08108	1.24366e-06
YNL156C	-1.30638	1.24366e-06
YDR452W	-1.26952	1.2994e-06
YOR178C	-2.45368	1.49798e-06
YKL047W	1.29575	1.58024e-06
YLR345W;Homologue_YLR345W	-1.69342	1.61328e-06
YML055W	0.929882	1.72966e-06
YDL051W	0.822265	1.77988e-06
YMR311C	-0.917465	2.01726e-06
YML131W	-1.08012	2.20669e-06
YDR256C	-5.13452	2.32281e-06
YJL082W	0.945779	2.6149e-06
GTK30W00100;GTK30D03480;GTK30P02760;GTK30AI00100;GTK30M00890;GTK30D03430|GTK30D03440;GTK30E02510;GTK30L02750;GTK30J00410;GTK30G03390;GTK30X00100|GTK30X00110;GTK30AE00100|GTK30AE00110;GTK30J00760|GTK30J00770;GTK30L03840|GTK30L03850;GTK30G03450;GTK30L03870	2.42791	2.6254e-06
YMR014W	1.42196	2.6254e-06
YBR149W	-0.847607	2.63416e-06
YCL039W	-1.46065	2.97716e-06
YOL016C	-0.819168	3.29645e-06
YDR516C	0.717117	3.63724e-06
YNL223W	-1.33865	3.82847e-06
YMR215W	-0.836788	3.89489e-06
YMR139W	-0.900082	4.0191e-06
Q0250	-1.00382	4.42347e-06
YGL256W	1.17545	4.45518e-06
YMR174C	-3.32894	4.62916e-06
YBR042C	1.31306	4.73927e-06
YJL167W	-0.828382	4.76614e-06
YKL067W	-0.77148	4.97418e-06
YAL060W	-0.963703	4.97418e-06
YCL034W	-0.92178	5.38533e-06
YCR030C	-0.797979	5.67594e-06
YLL015W	-0.952597	5.67594e-06
YDR246W	1.41971	5.75767e-06
YHR018C	-1.00044	5.93284e-06
YBR160W	0.775961	5.93284e-06
YNL014W	-3.07449	6.21446e-06
YLR185W	1.37178	6.36455e-06
YKL001C	-1.34286	6.7854e-06
YBR244W;REV__YMR121C	-1.18229	7.38414e-06
YGR127W	-1.08775	8.50619e-06
YDR155C	-0.76585	8.52657e-06
YPL207W	1.10914	8.52657e-06
YIL160C	-2.29363	8.57576e-06
YIL057C	-1.71162	1.01463e-05
YDR408C	-1.0466	1.06749e-05
YIL055C	-1.03023	1.11483e-05
YBR089C-A	-1.14176	1.23417e-05
YOR165W	0.692185	1.23719e-05
YBR212W	-1.30804	1.28044e-05
YMR083W	0.721466	1.35161e-05
YLR206W	-0.853428	1.36656e-05
YDR047W	0.893124	1.36965e-05
YDR346C	0.761988	1.40353e-05
YKL100C	-0.839583	1.52797e-05
YDL205C	0.809595	1.56385e-05
YFR033C	-1.28794	1.56385e-05
YHR043C;YHR044C	1.00799	1.57659e-05
YPL139C	-0.997818	1.7218e-05
YMR315W	-0.747292	1.79814e-05
YDR261C	1.81545	1.8323e-05
YIL065C	-1.24333	1.95704e-05
YJL005W	-0.812457	1.95853e-05
YGL133W	1.30642	1.95853e-05
YFL007W	-2.14131	2.10248e-05
YER080W	-0.725586	2.1765e-05
YIL022W	0.723247	2.18863e-05
YDR056C	1.38248	2.30174e-05
YKL180W	1.24298	2.48271e-05
YLR337C	-1.07034	2.5744e-05
YDL213C	0.934874	2.66289e-05
YGL197W	-1.21223	2.75226e-05
YKL127W	-0.699995	2.98849e-05
YDR240C	-1.30555	3.01742e-05
YDR099W	-0.865986	3.07459e-05
YJL196C	1.49269	3.07459e-05
YCR004C	-0.838954	3.12964e-05
YER048C	-0.789398	3.1556e-05
YFL041W	-1.66984	3.23179e-05
YNL134C	-0.730378	3.58387e-05
YGL187C	-1.01025	3.6464e-05
YKL007W	-0.713146	3.6464e-05
YER126C	0.879853	3.6464e-05
YDL236W	0.937472	3.6464e-05
YMR302C	-0.883774	3.6464e-05
YGL190C	-0.663292	3.69814e-05
YPL154C	-0.809851	3.72762e-05
YNL239W	0.763609	3.81517e-05
YAL017W	-0.78726	3.81517e-05
YDR388W	-0.673123	3.98246e-05
YER020W	-0.828107	4.01528e-05
YCL050C	0.701719	4.06607e-05
YOR298C-A	-0.863493	4.13437e-05
YLR133W	0.918158	4.32946e-05
YMR120C	-0.826279	4.39954e-05
YMR072W	-0.772085	4.39954e-05
YMR092C	-0.720856	4.40948e-05
YGR019W	-0.889494	4.50644e-05
YOR051C	0.796996	4.80842e-05
YOL052C	0.802222	4.92831e-05
YJL060W	-0.904977	5.01891e-05
YPL232W	-0.906101	5.01891e-05
YMR124W	-1.4673	5.1236e-05
YGL201C	0.873299	5.21229e-05
YFL010C	1.53201	5.49712e-05
YDL022W	-0.762746	5.56947e-05
YJR148W	1.14164	5.6256e-05
YNL096C	0.891789	5.83304e-05
YML111W	1.27477	6.21228e-05
YPR163C	0.67961	6.25709e-05
YDR428C	0.895477	6.35524e-05
YLR179C	0.713605	6.42142e-05
YGR240C	0.432128	6.45372e-05
YGR003W	2.31406	6.595e-05
YHR037W	-0.838431	6.61586e-05
YAL010C	1.4192	6.8254e-05
YKR003W	0.809863	7.506e-05
YHR001W	-0.771739	7.83064e-05
YAR015W	-0.720576	7.86006e-05
YDL171C	0.726049	7.99719e-05
YBR053C	-0.932995	8.25577e-05
YIL105C	-1.02446	8.31124e-05
YMR109W	-0.656225	8.48965e-05
YIL118W	0.632355	8.48965e-05
YKL065C	-0.888893	8.48965e-05
YGR123C	-0.807788	8.48965e-05
YKR027W	1.20256	8.60977e-05
YBR084W	-0.660169	9.33011e-05
YMR220W	-0.832493	9.45186e-05
YJL112W	-1.2261	9.638e-05
YCL017C	-0.726346	9.84017e-05
YDR328C	-0.725326	9.94176e-05
YMR241W	0.782468	0.000107769
YPL100W	-0.927852	0.000109228
YLR419W	1.38758	0.00010951
YLR180W	-0.872987	0.000109607
YMR247C	0.822465	0.000109607
YBL035C	1.23015	0.000109607
YHR049W	0.767483	0.000112869
YKR097W	-1.83376	0.000115485
YMR145C	-1.17769	0.000118977
YJR025C	-0.781587	0.000127295
YJL068C	-0.706288	0.000134196
YBR154C	0.696175	0.000135645
YIL133C	0.625874	0.000135696
YKL113C	-0.882824	0.000138918
YMR303C	-2.5765	0.000144171
YBR001C	-1.09436	0.000154584
YNR046W	0.881752	0.000157911
YJR002W	0.817677	0.00015904
YGR152C	1.14576	0.00015904
YKR018C	-0.619085	0.000163349
YBR236C	0.897242	0.000174304
YKL152C	0.450313	0.000176306
YDR380W	1.69205	0.000176908
YGL078C	0.667193	0.000197298
YER141W	-0.906563	0.000198516
YLR290C	-0.799038	0.00019975
YKL008C	0.968916	0.000208074
YGL064C	0.808169	0.00022147
YJL066C	-1.23236	0.000229791
YOR369C	0.725512	0.000242455
YDR186C	1.38003	0.000246201
YDR028C	-0.767411	0.000249518
YDL131W	0.653534	0.000254128
YDR316W	0.781934	0.000259639
YDR174W	-0.643592	0.000261674
YMR015C	-0.911723	0.0002641
YMR222C	-1.22075	0.0002641
YMR285C	0.881071	0.000267409
YLR342W	0.687685	0.000272128
YGR132C	-0.921099	0.000279458
YJR059W	-0.614166	0.000287282
YNL010W	0.615256	0.000310907
YML102W	-0.916685	0.000317765
YDR158W	-0.598193	0.000320159
YGR175C	-1.39066	0.000322155
YPL091W	-0.605577	0.000340595
YML118W	-1.56334	0.00034305
YKL024C	0.651819	0.000343386
YNR011C	1.18781	0.000366951
YOR215C	-2.4896	0.000368931
YPL084W	-0.630005	0.000406057
YPR165W	-0.721037	0.000410498
YER168C	0.854886	0.000410498
YBR080C	0.589951	0.000427506
YBR196C	0.344913	0.00043616
GTK30J00180	-2.32208	0.00044116
YGR220C	0.831026	0.000448099
YLR350W	-0.981184	0.000448099
YLR361C-A	-0.884832	0.000472808
YHL033C	0.791022	0.000478484
YBR057C	-1.11121	0.000482814
YGL076C	0.51178	0.000489978
YML052W	-0.92547	0.000489978
YDR517W	0.579121	0.000517083
YLR027C	-0.701513	0.00053686
YNL280C	-0.807889	0.000557802
YFR003C	-0.952291	0.000561559
YDR098C	0.842439	0.000571958
YDR297W	1.2416	0.000571958
YGR047C	1.14117	0.000577741
YGR279C	0.884124	0.000586388
YGL047W	-1.7826	0.000590126
YGR112W	-1.01493	0.00059144
YLR310C	-1.15803	0.000592008
YCL016C	1.2625	0.000594417
YDR101C	0.574224	0.000595403
YKL213C	-0.68035	0.000595403
YDR019C	-0.881579	0.000598042
YOR356W	-0.700621	0.000608021
YDL174C	-0.777372	0.000631696
YGL173C	-0.536557	0.000655306
YGL213C	-0.816084	0.000657923
YDL128W	-1.29653	0.000659087
YGR157W;REV__YGL134W	0.91454	0.00066091
YBR052C	-0.967848	0.000678226
YMR140W	-1.04467	0.000689665
YEL054C;YDR418W	0.636241	0.000691806
YHL034C	-0.591773	0.000698083
YEL042W	1.47308	0.000708123
YJL208C	0.728332	0.000710786
YOR108W	-0.585151	0.000749664
YMR177W	1.15041	0.000749664
YCR009C;REV__YEL065W	-0.659492	0.000762573
YBL030C	-0.47273	0.000763563
YMR318C	0.700189	0.000769254
YBR176W	0.970495	0.000796811
YPL110C	1.31197	0.000796811
YIL069C;YER074W	0.706723	0.000817922
YOR155C	-0.843125	0.000820347
YDR511W	-0.888083	0.000829737
YGL234W	-0.51797	0.00084001
YGL157W	-0.771417	0.00087111
YHL039W	0.701785	0.000898417
YDL182W	0.73577	0.000934259
YGR231C	-0.902509	0.000937608
YDL188C	-0.652458	0.000944469
YLR321C	-0.752349	0.000945803
YIL017C	-1.00626	0.000986727
YPR128C	-1.34384	0.00100397
YDL160C	-0.51456	0.00102596
YER061C	-0.901238	0.00104354
YEL060C	-0.707126	0.00106844
YNL106C	1.05506	0.00107261
YOR124C	-0.700244	0.00114796
YML126C	-0.576947	0.0011583
YEL002C	-0.731202	0.00117703
YPL190C	0.610461	0.00118691
YMR183C	-0.588678	0.00118691
YBR059C	-0.633369	0.00118691
YOR241W	-0.630422	0.00129221
YKL062W	-2.5792	0.00131901
YNL271C	-0.953369	0.00132425
YBR125C	0.794051	0.00135051
YGL196W	-0.692216	0.00135174
YDL084W	-0.54553	0.00138674
YJR109C	-0.776304	0.00140083
YMR297W	-0.935693	0.00141701
YBR172C	0.75932	0.001487
YDL063C	0.668016	0.00148739
YMR260C	-0.764877	0.00152157
YGR033C	-0.964454	0.00152213
YDL126C	-0.43993	0.00156399
YLR359W	-0.524934	0.00164774
YPL125W	0.592386	0.0016492
YIL145C	0.766357	0.00165299
YBR166C	0.652729	0.00165876
YIR035C	-0.626619	0.00165876
YOR221C	0.768865	0.00166395
YNL004W	0.619869	0.00169495
YNR017W	0.582462	0.00170454
YHR001W-A	-1.35257	0.00171863
YBR151W	0.610415	0.00173002
YBL017C	-0.612216	0.00176265
YLR146C	-0.921773	0.00176265
YOL120C;YNL301C	0.593007	0.00179474
YAL044C	-0.751651	0.00179474
YMR258C	0.926998	0.00179474
YBL007C	-0.49559	0.00180202
YGL160W	-1.34351	0.00181594
YNR019W	-0.790343	0.00190296
YMR261C	-0.558242	0.00190611
YLR300W	-1.00555	0.00197283
YDR216W	-1.01145	0.00197886
YGR270W	-0.744216	0.00199657
YNL067W	0.660524	0.00200003
YOR294W	1.23137	0.00200452
YBL092W	0.495809	0.00201268
YPR062W	0.731826	0.00201268
YNL015W	-1.52794	0.00205102
YFR024C-A	-0.553812	0.00208552
YNL123W	0.541296	0.00214278
YOR357C	0.695827	0.00215946
YOR065W	-1.00859	0.00221162
YDR235W	-1.49417	0.00221162
YOR347C	-0.594015	0.00222809
YBR247C	0.601119	0.00226556
YDL025C	-0.766406	0.00229273
YML031W	0.869113	0.00232984
YBR202W	1.01482	0.00234803
YNR008W	3.28826	0.00237571
YCL018W	0.597816	0.00238013
YFL039C	-0.315125	0.00238835
YDL215C	0.873344	0.00239844
YDR329C	-1.52541	0.00243959
YML001W	-0.527588	0.00248112
YJL177W	0.482346	0.00252716
YKL143W	1.04775	0.00252716
YGL004C	-0.916666	0.00263471
YNL098C	-0.586877	0.00264395
YOR036W	-1.28851	0.00274084
YOR195W	1.02031	0.00275579
YDR294C	-0.595819	0.00275799
YPR125W	0.594503	0.00277062
YBR086C	-0.601221	0.00277468
YNL246W	-0.782163	0.00283723
YIL138C	0.560027	0.00292851
YDR229W	-1.00588	0.00299619
YML057W	-0.735757	0.00304513
YGR150C	0.944975	0.0030452
YDR135C	-0.525686	0.00305499
YLR406C	0.590332	0.00312001
YDL031W	0.556359	0.00312001
YIR037W	-0.742595	0.00323355
YDR040C	-0.976864	0.00323355
YKR089C	-0.778566	0.0032859
YPL161C	1.04384	0.00337038
YPR047W	0.595557	0.0034208
YDR368W	-0.602135	0.00355644
YPL147W	-2.24292	0.00357626
YGR192C	0.180631	0.00358929
YKL073W	0.656334	0.00358929
YFR018C	0.843731	0.00358929
YDR292C	0.490265	0.00363304
YMR304W	-0.60638	0.00363304
YBL041W	-0.505064	0.00376719
YPL213W	0.70262	0.00381325
YGR203W	0.922987	0.00383534
YHR127W	-1.13056	0.00391424
YER052C	-0.708425	0.00398765
YPR172W	-0.719179	0.00398765
YDR464W	-1.20457	0.00400773
YDR399W	-0.516953	0.00408256
YDR266C	-0.824938	0.00408392
YNL165W	1.01396	0.00408392
YGR246C	-0.977503	0.00408392
YPL037C	0.589781	0.00418559
YNL104C	-0.567625	0.00434283
YPL247C	-1.38789	0.00434444
YGL067W	0.797272	0.00438272
YPL116W	-0.77473	0.00438272
YJL087C	0.550975	0.00438598
YPL079W	1.5237	0.00441722
YDR096W	-1.08345	0.00447424
YLL050C	-0.524101	0.00448234
YNL298W	0.944242	0.00448234
YBL107C	0.952094	0.00451789
YDR183W	1.1301	0.00452598
YLR177W	-0.858214	0.00460252
YMR276W	-0.578153	0.0046449
YML048W	0.463912	0.0047977
YER081W	0.9565	0.00481521
YEL066W	0.861603	0.00486626
YER079W	-1.02749	0.0049
YNL281W	1.01048	0.00517643
YNL100W	-0.716415	0.00517643
YEL012W	-0.903699	0.00520157
YIL125W	-0.501769	0.00524031
YMR089C	-0.511038	0.00529186
YLR231C	-0.576937	0.00529313
YNR001C	0.556543	0.00530467
YDR432W	-0.488093	0.00530467
YBL105C	-0.649618	0.00532751
YMR264W	0.851997	0.00542257
YKL160W	-1.2806	0.00560703
YHR060W	0.646338	0.00564778
YLR009W	0.747276	0.00567722
YBR046C	-1.0978	0.00569506
YOR125C	-0.685426	0.00596924
YOL065C	-0.960505	0.00596924
YJL002C	-0.72559	0.0060337
YAR007C	-0.572587	0.00619446
YEL034W	-0.549149	0.00628727
YIL143C	1.06739	0.00628727
YPL127C	-1.61479	0.00638966
YBR265W	-1.21415	0.0063902
YDR372C	0.525644	0.00639283
YOL027C	-0.464322	0.00640918
YIL035C	0.542706	0.00640918
YKL182W	0.481181	0.00660471
YPL262W	-0.57823	0.00682472
YOR035C	-0.620443	0.00682472
YKL058W	0.884879	0.00682472
YDR108W	0.906266	0.00682472
YLR287C-A	0.665933	0.00707993
YOL087C	-0.688292	0.00711184
YML071C	0.746882	0.00712002
YNL199C	0.752991	0.0073542
YNR043W	-0.521907	0.00737413
YBL039C	-0.463091	0.00752675
YDR300C	0.584153	0.00752675
YPR091C	-0.573407	0.00752675
YIR036C	-1.27988	0.00752675
YML007W	-0.697345	0.00752675
YBR269C	-1.61128	0.00752675
YBR204C	-0.787699	0.00752675
YER036C	-0.483464	0.00754336
YBL037W	0.644216	0.00757636
YBR248C	-0.486006	0.00779646
YOL057W	-0.457119	0.00792997
YNL216W	-0.478952	0.00794749
YNR003C	0.940021	0.00794749
YLR048W	0.416175	0.00800658
YER165W	-0.376213	0.00802174
YMR149W	-0.918009	0.00807817
YDR507C	1.28062	0.00814241
YGR247W	-0.699055	0.00817376
YDL087C	2.91223	0.00825516
YCL047C	1.01063	0.00826142
YJL172W	-0.504297	0.00843558
YGR233C	0.510232	0.00843558
YLR008C	0.589311	0.00845844
YMR288W	0.60184	0.00849075
YLR292C	0.614223	0.00856388
YCR076C	-0.772951	0.00856388
YGR136W	1.10373	0.00856412
YER103W	-1.63086	0.00860017
YPL145C	0.485042	0.00865258
YGR271W	0.738512	0.00867831
YCL026C-B	1.05944	0.00870145
YJR123W	0.446808	0.00876909
YDR170C	-0.467191	0.00876909
YOR375C	1.77287	0.00888599
YOR266W	0.760911	0.00889169
YHR063C	0.47725	0.00908167
YER105C	0.475405	0.00908167
YDR469W	1.19713	0.00908167
YDL185W	-0.317397	0.00911371
YHR066W	-0.676263	0.00913429
YJL126W	-0.904659	0.00915496
YGL119W	-0.713037	0.00941657
YKR048C	-0.524189	0.00948649
YDR531W	-0.586262	0.00949938
YNL243W	-0.453583	0.00963459
YIL155C	-0.759825	0.00970149
YIL083C	0.638498	0.0098327
YDR462W	-0.715038	0.0098327
YOR234C	0.824036	0.00989067
YBL078C	-0.659435	0.0098996
YFR006W	-0.457524	0.00990242
YPR180W	-0.660748	0.00990242
YPR058W	-0.733619	0.0100171
YNL064C	0.587907	0.0100727
YOR354C	0.479824	0.0102802
YOR128C	-0.452552	0.0103667
YNL330C	-0.6072	0.0105851
YMR205C	0.319063	0.0106509
YKL009W	0.545663	0.0106509
YGL233W	1.34775	0.0106509
YPL023C	-0.584338	0.0106509
YEL047C	0.731502	0.0106592
YDL091C	-0.822743	0.0107631
YDR518W	0.413918	0.0107785
YNR050C	-0.6888	0.0107832
YDL047W	0.590463	0.0110227
YJL136C	0.656312	0.0111729
YLR257W	0.918405	0.0112888
YPL020C	-1.00076	0.0112888
YJR046W	1.16228	0.0112888
YGL103W	0.492231	0.01129
YER169W	-1.30633	0.011326
YER003C	-0.470751	0.0113304
YBL091C	-0.446998	0.0115511
YNL077W	-0.913123	0.0115572
YDL224C	-0.921549	0.0117229
YGL184C	-1.25564	0.0117229
YGR194C	-0.578415	0.0118826
YBR139W	-1.61421	0.0119034
YOR119C	0.912967	0.0120855
YER071C	-0.811187	0.0121437
YMR076C	-0.820244	0.0121491
YJR101W	0.811565	0.0122411
YMR189W	-0.562529	0.0122514
YBR205W	-0.530634	0.0122761
YHR085W	0.941633	0.0125185
YPL090C;YBR181C	0.435134	0.0125731
YHR045W	0.708517	0.0126991
YGR250C	-0.542036	0.012709
YOR252W	0.980552	0.0127559
YNL219C	0.526364	0.0128645
YDR081C	1.08365	0.0130627
YML086C	-0.492032	0.0131405
YBR084C-A;YBL027W	0.446237	0.0132567
YNL084C	-0.446756	0.0134582
YLR163C	0.451174	0.0134639
YKL203C	-0.715371	0.0134771
YDL104C	0.867112	0.0134771
YBL103C	1.11287	0.0135513
YOL066C	0.628564	0.0136385
YCR031C	0.550211	0.0138893
YDR343C	0.791995	0.0138919
YKL196C	0.42732	0.014013
YAL042W	-0.56037	0.014295
YHR009C	0.455192	0.0144432
YHL032C	-1.35218	0.0145153
YFR014C	-0.534331	0.0145781
YAL038W	0.149989	0.0146406
YJR137C	-0.853505	0.0146406
YLR354C;ScTal1	0.210322	0.0149247
YNL177C	0.540081	0.0149247
YDR393W	0.793072	0.0149247
YFR015C	-0.617703	0.0150327
YCR090C	0.566563	0.0151311
YAL013W	-0.89856	0.0151328
YDR330W	-0.627491	0.0151766
YBR109C	-0.474139	0.0152419
YDR120C	0.460295	0.0152419
YJR051W	0.444627	0.0152419
YHR132W-A	-0.599095	0.0152419
YNL202W	-1.12046	0.0152419
YER154W	0.848165	0.0152688
YCR095C	0.830204	0.0152688
YEL039C	-2.24292	0.0152688
YER157W	0.653589	0.0155087
YIL123W;YNL066W	1.15348	0.0155087
YDL015C	-0.497373	0.015627
YLR399C	-0.487639	0.0156784
YER019W	0.762947	0.0157932
YHR137W	0.585276	0.0157991
YHR135C	0.455282	0.0158804
YLR074C	0.864309	0.0159288
YDR435C	-0.700942	0.0162767
YNR007C	-0.99616	0.0162767
YDR138W	-0.913759	0.0162767
YGL150C	-0.572104	0.0163484
YML014W	0.865589	0.0163869
YNL209W;YDL229W	-0.212023	0.016413
YOL102C	0.914557	0.0166525
YNL182C	0.543301	0.0166614
YOR360C	0.563157	0.0167641
YKL208W	1.03455	0.0169737
YMR039C	0.612152	0.0170386
YML028W	-0.309132	0.0172458
YIL116W	-0.487154	0.0173774
YJL084C	-0.980002	0.017995
YPL132W	-0.628776	0.0184304
YFR050C	-0.491278	0.0185202
YGR097W	-1.63744	0.0185202
YHR197W	0.463299	0.0185742
YER112W	0.583621	0.0186438
YKL129C	-0.527758	0.0187588
YGL040C	0.462875	0.018815
YDR162C	0.802603	0.0188865
YEL031W	0.399333	0.0189806
YHR205W	-0.587852	0.0189899
YER117W;YBL087C	0.558252	0.0191715
YGR186W	-0.49478	0.0191715
YDR255C	-0.712947	0.0192172
YLL045C	0.353181	0.0193072
YLR274W	0.936906	0.0193843
YHR190W	-0.470631	0.0195265
YDL217C	0.818364	0.0195265
YDR219C	-0.851501	0.0195265
YDL045C	-0.623143	0.0196147
YPL093W	0.471498	0.0199539
YOR057W	0.530151	0.0200838
YOR332W	-0.451286	0.0201606
YKL206C	0.904087	0.0203425
YDR225W;YBL003C	-0.539718	0.0204708
YMR008C	-0.487197	0.0208953
YDR267C	0.845278	0.0209569
YNL090W	0.777805	0.0212129
YPR030W	-1.23348	0.0212665
YJL020C	-0.402999	0.0212699
YML042W	-1.10388	0.0215333
YGL202W	-0.436875	0.0215856
YLR390W	-1.02703	0.0217079
YOL049W	-0.408657	0.0217588
YJR049C	0.724881	0.0217588
YFR028C	-0.629066	0.0220731
YJL130C	-0.336735	0.0228332
YHR195W	-0.873633	0.02285
YLL034C	0.48712	0.0230025
YMR192W	0.494473	0.0233787
YIL010W	-0.551531	0.0233813
YNL333W;GTK30J03650	-1.19943	0.0236887
YGL189C	0.763337	0.0238878
YDL125C	0.530339	0.0242434
YHR068W	0.413269	0.0244695
YOR042W	-0.511391	0.0249857
YOR335C	0.360065	0.0250375
YLR438W	-0.593493	0.0250375
YAL034W-A	1.57855	0.0250375
YFR041C	0.818967	0.0250375
YGR254W	0.285805	0.0251326
YGL107C	0.488134	0.0252393
YOR063W	0.29013	0.0254625
YMR226C	-0.473907	0.0255227
YGR092W	0.669975	0.0257558
YMR038C	0.447686	0.025825
YDR006C	-0.666443	0.025855
YOL060C	-0.598006	0.0258983
YCR102C	0.937106	0.0258983
YNL085W	0.369136	0.0262527
YMR079W	0.398947	0.0265855
YHR072W	-0.590238	0.0265855
YBR291C	-0.792865	0.0267217
YEL037C	0.490271	0.027026
YEL020C	-0.906064	0.027026
YGR156W	-0.67991	0.027031
YER172C	0.481699	0.0270791
YDR335W	0.445701	0.027768
YGR237C	-0.660632	0.0278249
YBR200W	0.699965	0.0279995
YOR323C	-0.405391	0.0280708
YDL064W	0.478876	0.0281317
YDR248C	-0.971729	0.0281317
YJL189W	0.613161	0.0282321
YNR034W-A	-1.94259	0.0282947
YDR032C	-0.524073	0.0284421
YGR287C;Homologue_YGR292W	0.771428	0.0284421
YBR179C	-0.835144	0.0285068
YNL051W	0.986295	0.028507
YGL228W	-0.421157	0.0288324
YJL131C	-0.708949	0.0288324
YDL137W	-0.494146	0.0289537
YDL191W;YDL136W	0.405028	0.029167
YNL158W	0.8281	0.0292644
YLR044C	-0.166031	0.0294376
YER159C	-0.883293	0.0294376
YER012W	-0.414957	0.0295876
YML115C	-0.663472	0.0298689
YIR006C	-0.372009	0.0300584
YDR092W	0.443463	0.0300584
YDL166C	0.891272	0.0300584
YGR124W	-0.403107	0.0300626
YDR458C	-0.551424	0.0300639
YNL117W	-1.13021	0.0303723
YHR065C	0.512623	0.0304787
YHR074W	-0.408297	0.0306446
YML024W;YDR447C	0.3922	0.0307263
YPL115C	0.793455	0.0307263
YLR268W	0.5907	0.0307517
YDR482C	-1.10419	0.0307517
YER178W	-0.377919	0.0307835
YER110C	-0.363491	0.0307835
YKL181W	0.375687	0.0308388
YMR165C	-0.670555	0.0311753
YPL070W	0.701144	0.0311753
YNL180C	-0.719921	0.0313485
YNR047W	-0.838985	0.0316422
YER101C	-0.63936	0.0317725
YNL175C	0.518534	0.0322461
YGR031W	0.519054	0.0322531
YBR234C	-0.38466	0.0323955
YGL180W	-0.724834	0.0324167
YAR002C-A	-0.529894	0.0326346
YER048W-A	-0.821713	0.0327427
YJR088C	0.445504	0.0328256
YOR153W	0.683557	0.0331489
YNL079C	0.47079	0.0336558
YOR358W	0.887631	0.0337244
YHR146W	-0.449336	0.0353809
YDL122W	0.415861	0.0354902
YPL211W	0.430276	0.0355441
YGR205W	-0.471169	0.035574
YDR233C	0.433355	0.0359104
YMR197C	0.498111	0.0360743
YER174C	0.527851	0.0360743
YNL003C	-1.02684	0.0360743
YKL197C	0.90869	0.0362043
YDR484W	0.696429	0.0362758
YDR224C;YBL002W	-0.58472	0.0363675
YLR309C	0.438084	0.0364775
YER068W	-0.506857	0.0369782
YER069W	-0.335688	0.0374797
YKL006W;YHL001W	0.359753	0.0377706
YOR001W	0.40347	0.0377793
YDR381C-A	-0.782366	0.037963
YNL059C	0.558955	0.0381923
YLR086W	0.892223	0.0384014
YOR166C	0.685332	0.0385611
YIL041W	-0.412522	0.0386254
YGR135W	-0.395082	0.0386254
YOR197W	0.419285	0.0386254
YDR361C	0.417967	0.039173
YOL045W	0.740957	0.0396433
YJR092W	1.5952	0.0398191
YNR054C	0.65202	0.0400063
YEL052W	-0.438394	0.0401187
YNR026C	0.644074	0.0401187
YLR355C	-0.272204	0.0404378
YBR062C	0.682641	0.0404378
YGR172C	0.524849	0.0406553
YDL132W	-0.425627	0.0406555
YGR180C	0.368587	0.0412352
YBR127C	-0.352134	0.0412352
YGL011C	-0.364324	0.0415926
YFR045W	-0.772574	0.0416973
YDL088C	-0.708054	0.0422087
YPR010C-A	-0.603025	0.0422676
YMR104C	0.506971	0.0423356
YOR222W	-0.452422	0.0432994
YDR395W	0.36523	0.0434106
YIL002C	0.784336	0.0434521
YIL033C	-0.411025	0.043583
YER058W	-0.72193	0.0437017
YMR305C	0.564227	0.0441798
YGL141W	-0.622088	0.0441858
YGR234W	-0.325088	0.0443147
YGR187C	0.402823	0.0445316
YLR293C;YOR185C	0.352091	0.044648
YDR324C	0.364759	0.0447753
YMR005W	-0.603023	0.0447896
YDR477W	-0.364935	0.0449142
YKL079W	-0.415644	0.0449142
YPL112C	0.904277	0.0449142
YJR084W	0.646783	0.0449142
YJL146W	-0.801913	0.0451207
YHR170W	0.387585	0.0456318
YGR013W	-0.621901	0.0463653
YAR002W	-0.408233	0.0464539
YMR135C	-0.584245	0.0464539
YPR035W	0.927189	0.0465883
YBL047C	-0.350799	0.0465883
YMR029C	-0.396707	0.0465883
YDR389W	-0.774	0.0466689
YER177W	-0.259779	0.0468379
YLR398C	0.40807	0.0468379
YNL088W	-0.474012	0.0469133
YLL029W	-0.420469	0.047442
YKR068C	0.701571	0.0478594
YJL109C	0.368383	0.0478937
YNL111C	-0.653499	0.0478937
YLR139C	0.508666	0.0478937
YDR110W	-0.710338	0.0479287
YDR322W	0.392673	0.0481675
YJL173C	0.795139	0.0481675
YJL071W	-0.59718	0.0493322
YHR038W	0.463356	0.0497267
