# Supplementary material for: Directed Evolution Reveals Unexpected Epistatic Interactions That Alter Metabolic Regulation and Enable Anaerobic Xylose Use by Saccharomyces cerevisiae
Source: PLoS Genet. 2016 Oct 14;12(10):e1006372. doi: 10.1371/journal.pgen.1006372 (PMC5065143; doi:10.1371/journal.pgen.1006372)
Supplement: S6 Appendix — (XLSX) [file pgen.1006372.s017.xlsx]

## Sheet: Information for S6 Appendix
S6 Appendix. Log2 normalized values for proteomic and metabolomic data
Worksheet	Description
Proteomics-YPX aerobic	Contains average Log2 transformed fold-change differences of protein abundances from biological triplicates between the indicated strain and the Y22-3MR parent strain in YPX aerobic conditions. Only significant protein abundances were calculated by edgeR as described in the Methods. Empty values reflect either no peptides detected for the mutant or parent strains. These values were used to genera…
Proteomics-YPX anaerobic	Contains average Log2 transformed fold-change differences of protein abundances from biological triplicates between the indicated strain and the Y22-3MR parent strain in YPX anaerobic conditions. Only significant protein abundances were calculated by edgeR as described in the Methods. Empty values reflect either no peptides detected for the mutant or parent strains. These values were used to gene…
Metabolomics-YPX aerobic	Contains average and standard error of the mean (SEM) Log2 transformed fold-change differences of metabolite abundances from biological triplicates between the indicated strain and the Y22-3MR parent strain in YPX aerobic conditions. These values were used to generate the heat maps in Fig 5 and S8-9 Fig.
Metabolomics-YPX anaerobic	Contains average and standard error of the mean (SEM) Log2 transformed fold-change differences of metabolite abundances from biological triplicates between the indicated strain and the Y22-3MR parent strain in YPX anaerobic conditions. These values were used to generate the heat maps in Fig 5 and S8-9 Fig.

## Sheet: Proteomics-YPX aerobic
Protein	Common Name	Log2 FC (Y22-3MR gre3D ira2D/Y22-3MR) Avg.	Log2 FC (Y22-3MR hog1D/Y22-3MR) Avg.	Log2 FC (Y22-3MR isu1D/Y22-3MR) Avg.	Log2 FC (Y22-3MR hog1D isu1D/Y22-3MR) Avg.	Log2 FC (Y127MR/Y22-3MR) Avg.	Log2 FC (Y22-3MR hog1D isu1D gre3D ira2D/Y22-3MR) Avg.	Log2 FC (Y128MR/Y22-3MR) Avg.
AI4	AI4
Anc_8.663	Anc_8.663
COX1	COX1	0.607623	0.404536	0.958955	0.682999	-0.237103	0.409586
CpXylA	CpXylA	-0.17492	0.093221	-0.00487934	-0.0466611	0.0756372	-0.24438	-0.193474
GTK30AA00150;GTK30G00110;YOR396W;GTK30I00110;GTK30H02790;GTK30I02250;GTK30G00100;GTK30I00100;GTK30C01610;YFL064C;GTK30F01370;YEL075C;GTK30C01630;GTK30J00120;GTK30D00110;GTK30K00100;GTK30D00100;GTK30M04510;GTK30F01380;GTK30C01620;Homologue_YER189W;GTK30Y00120;GTK30B04080;GTK30AH00110;GTK30AA00100|GTK30AA00110;Homologue_YLR467W;GTK30M04490;GTK30K00110;GTK30B00120;GTK30B00100;GTK30Z00160;GTK30E00100…	GTK30AA00150;GTK30G00110;YEF1-8;GTK30I00110;GTK30H02790;GTK30I02250;GTK30G00100;GTK30I00100;GTK30C01610;YFL064C;GTK30F01370;YEL075C;GTK30C01630;GTK30J00120;GTK30D00110;GTK30K00100;GTK30D00100;GTK30M04510;GTK30F01380;GTK30C01620;Homologue_YER189W;GTK30Y00120;GTK30B04080;GTK30AH00110;GTK30AA00100|GTK30AA00110;Homologue_YLR467W;GTK30M04490;GTK30K00110;GTK30B00120;GTK30B00100;GTK30Z00160;GTK30E00100;…
GTK30AD00100|GTK30AD00110	GTK30AD00100|GTK30AD00110
GTK30AE00100|GTK30AE00110	GTK30AE00100|GTK30AE00110
GTK30B01610;GTK30N02330;GTK30N00610;GTK30D00550;GTK30B01600;GTK30O04210;GTK30E02270;GTK30B01590;GTK30F00850	GTK30B01610;GTK30N02330;GTK30N00610;GTK30D00550;GTK30B01600;GTK30O04210;GTK30E02270;GTK30B01590;GTK30F00850	0.153307	0.29171	0.492788	0.526369	0.473359	0.378311	0.155384
GTK30D03080	GTK30D03080	0.536211	0.464922	-0.314599	0.632747		3.38701	0.509951
GTK30D03490;GTK30L03420	GTK30D03490;GTK30L03420
GTK30D04150	GTK30D04150		0.675633	0.586445	0.623529	0.750399	0.213787	0.359248
GTK30D04780;GTK30D04980|GTK30D04990	GTK30D04780;GTK30D04980|GTK30D04990
GTK30D05000	GTK30D05000
GTK30D05510	GTK30D05510
GTK30G03460;GTK30X00120;GTK30D03460|GTK30D03470	GTK30G03460;GTK30X00120;GTK30D03460|GTK30D03470	2.56277	2.72973	2.92434	4.26944	3.90499	4.51668	4.5297
GTK30G03610;GTK30B00250;GTK30D03420;GTK30G04280|GTK30G04290	GTK30G03610;GTK30B00250;GTK30D03420;GTK30G04280|GTK30G04290
GTK30I00160	GTK30I00160	1.69399	0.453711	0.844147	0.471309	0.728512	2.17271	1.79734
GTK30J00150	GTK30J00150
GTK30J00160	GTK30J00160	-0.0629452	-0.449043	-0.00332293	-0.379745	-0.740844	-0.31846	-0.705027
GTK30J00180	GTK30J00180	-0.915965	2.12988	-0.870647	-1.51609	-0.322955	-3.1804	-2.16697
GTK30J00190	GTK30J00190
GTK30J00270	GTK30J00270	-0.137126	-1.34821	-0.682832	-2.6432	-2.40715	-1.96243	-1.80364
GTK30J00790;GTK30G04270	GTK30J00790;GTK30G04270
GTK30J01230;GTK30R00130;GTK30L03860;GTK30L03870	GTK30J01230;GTK30R00130;GTK30L03860;GTK30L03870	3.30358	3.27392	3.76413	5.34658	4.89804	5.49337	5.45361
GTK30J03650	GTK30J03650	0.545159	-0.133561	0.683855	-0.168682	-0.649756	0.599103	-0.528971
GTK30L02780;GTK30AE00120;GTK30G03400;GTK30L03740;GTK30K01840	GTK30L02780;GTK30AE00120;GTK30G03400;GTK30L03740;GTK30K01840
GTK30L03690	GTK30L03690
GTK30M00890;GTK30E02510	GTK30M00890;GTK30E02510
GTK30N00600	GTK30N00600	2.17715	2.56444	3.60964	3.98113	3.37988	4.35119	4.19553
GTK30O04200;GTK30B01620	GTK30O04200;GTK30B01620	0.3765	0.805561	0.992642	1.30533	1.49614	0.999661	1.60487
GTK30W00100;GTK30D03480;GTK30P02760;GTK30D03430|GTK30D03440;GTK30L02750;GTK30J00410;GTK30G03390;GTK30J00760|GTK30J00770;GTK30L03840|GTK30L03850;GTK30G03450	GTK30W00100;GTK30D03480;GTK30P02760;GTK30D03430|GTK30D03440;GTK30L02750;GTK30J00410;GTK30G03390;GTK30J00760|GTK30J00770;GTK30L03840|GTK30L03850;GTK30G03450
Homologue_YAL063C	Homologue_FLO9	-0.489425	-1.63301	-3.277				-4.19337
Homologue_YER076C	Homologue_YER076C
Homologue_YJL201W	Homologue_EMC25
kanR	kanR		6.1196	0.462464	6.04322	-2.07797	6.35806	-1.98491
PsXyl3	PsXyl3	0.758744	0.243668	0.265337	0.296379	-0.169932	0.782471	0.299704
Q0032	Q0032
Q0085	ATP6
Q0120;BI4;Q0105;Q0115	Q0120;BI4;COB;BI3	0.574846	0.336296	0.557295	0.292695	0.130821	0.693509	0.189336
Q0140	VAR1	0.479184	0.176204	0.71925	1.07229	1.01789	0.757909	0.788208
Q0250	COX2	0.692745	0.365955	0.912151	0.678667	-0.0509784	0.380392	-0.114172
Q0275	COX3
R0020C	REP1	1.36845	2.47878	2.00426	2.62624	3.13629	1.91487	2.31508
R0040C	REP2	1.15797	1.9328	1.04983	1.54475	2.20965	1.29505	1.29188
YAL001C	TFC3				-0.377424	0.011258	0.0957536	0.179064
YAL003W	EFB1	-0.0205113	-0.0744458	0.205522	0.171698	-0.0161369	0.320771	0.133557
YAL005C	SSA1	-0.529116	-0.0294649	-0.263921	-0.139128	-0.0871993	-0.579142	-0.566049
YAL007C	ERP2	0.288048	0.497443	0.690454	0.879793	0.859586	-0.0743376	0.726893
YAL008W	FUN14		-0.0452761	-0.0290881	-0.6247	-0.307672		-2.11954
YAL010C	MDM10	0.53262		0.0639863				-0.314538
YAL012W	CYS3	0.068878	-0.462852	-0.334381	-0.281877	-0.0835952	0.615788	0.537742
YAL013W	DEP1	-0.281874	0.0468503	0.0618859	0.0976981	0.36246	-0.622501	-0.0878597
YAL014C	SYN8
YAL016W	TPD3	0.203951	0.259766	0.00958858	-0.119861	-0.0304372	-0.199457	-0.183435
YAL017W	PSK1	-0.594567	0.153758	-0.191969	-0.0165815	0.190318	-0.206491	-0.505399
YAL019W	FUN30	-0.177811	-0.26914	0.530791	0.88334	0.902437	0.694222	1.25599
YAL021C	CCR4	0.125383	-0.0515136	-0.274566	-0.191203	0.0418256	0.133599	0.102719
YAL022C	FUN26
YAL023C	PMT2	0.182603	0.152154	0.589214	0.945549	1.14141	0.808944	0.83488
YAL025C	MAK16	0.333337	0.440263	0.657705	0.706502	0.914393	0.715713	1.10568
YAL026C	DRS2	0.25263	0.138087	0.512019	0.382424	0.709007	0.361779	0.584808
YAL027W	SAW1	0.0153489
YAL029C	MYO4	0.567648	0.152173	0.511405	0.00983411	0.39035	0.324759	0.485734
YAL030W	SNC1	-0.425489	0.0125513	-0.136392		-0.00488439	-0.52886	-0.59454
YAL031C	GIP4		-0.559701			-0.452414
YAL032C	PRP45	1.96192	-0.133127	-0.338072	-0.370407	-0.156587	0.179516	-0.111281
YAL034C	FUN19		-0.635041		-0.180721	-3.21809e-05	-0.000459364	-0.0861272
YAL035W	FUN12	0.0165771	-0.151111	-0.130578	-0.117944	-0.0255637	0.125012	0.285151
YAL036C	RBG1	-0.0694693	-0.0749368	-0.0753885	0.103138	0.158002	0.394876	0.371687
YAL037C-A	YAL037C-A
YAL038W	CDC19	-0.0123241	0.0114087	0.0725577	0.128899	0.00386786	0.293015	0.296391
YAL039C	CYC3	1.17851	0.741293	1.89375	1.82904	1.74595	1.64211	1.54811
YAL041W	CDC24	0.530452	0.18586	-0.0223553	-0.189173	0.202454	0.425727	0.539162
YAL042W	ERV46	-0.0318927	0.0370966	-0.0220179	-0.00389378	0.147225	0.0608	0.158737
YAL043C	PTA1	-0.0227513	-0.0611552	-0.124568	0.183392	-0.114782	-0.0638791	-0.0678162
YAL044C	GCV3	0.0114449	-0.153644	0.0281849	-0.0996816	-0.0343028	0.174393	0.118447
YAL044W-A	YAL044W-A	0.382709		1.05569	1.05817	1.68386	0.542428	0.549693
YAL046C	AIM1
YAL048C	GEM1	0.528447	0.25684	0.125893	0.267668		0.434895	0.0631641
YAL049C	AIM2	-0.0571395	0.255919	-0.152806	-0.224524	-0.0971531	-0.203504	-0.241082
YAL053W	FLC2	0.0311859		0.588813	0.101478	-0.0758023	0.170645	0.235293
YAL054C	ACS1	-0.248468	-0.142603	-2.2678	-6.82531	-6.57325	-6.83021	-7.52088
YAL055W	PEX22	-0.218873	-0.119554		-0.230008	-0.18747	-0.405774	-0.175549
YAL056W	GPB2
YAL059W	ECM1	-0.474672	0.174497	-0.192347	-0.152806	0.416024	1.25498	1.17076
YAL060W	BDH1	0.488331	0.831009	0.92764	1.23203	1.53255	0.283801	0.734898
YAL061W	BDH2		0.131496	-2.82652		-4.76973
YAL062W	GDH3	-1.55776	-0.670992	-0.666846	-2.57844	-2.92156	-2.30231	-4.51736
YAR002C-A	ERP1	0.230611	0.205282	0.156996	0.276199	0.499113	0.412318	0.312451
YAR002W	NUP60	-0.418873	-0.466085	-0.174024	-0.34511	-0.316357	-0.505056	-0.319112
YAR007C	RFA1	0.231212	0.132947	0.113864	-0.0250087	0.0269149	-0.0874631	0.0428195
YAR014C	BUD14	0.306721	0.0897147	0.226394	0.109238	0.201033	0.566366	0.393872
YAR015W	ADE1	-0.208843	-0.195686	0.368769	0.740451	0.677212	0.834238	0.84697
YAR035W	YAT1	0.191096	-0.389045	-2.75504	-6.21728		-4.08391	-7.29165
YAR042W	SWH1	0.0588794	0.169817	-0.42131	-0.282462	-0.145315	0.0330409	-0.0709347
YAR066W;YHR214W	YAR066W;YHR214W
YAR073W|YAR075W	IMD1|YAR075W	0.45995	0.309445	0.765871	1.25376	1.26909	1.42574	1.56386
YBL001C	ECM15	-0.384161	0.44425	-0.0984713	-0.488286	-0.324636	-0.973626	-0.74154
YBL004W	UTP20	0.666668	0.398479	0.201847	0.319951	0.443529	0.803077	0.808105
YBL006C	LDB7	0.108075	0.109125	0.120278	-0.0180378	0.176508	0.466673
YBL007C	SLA1	-0.497603	-0.327016	0.214493	-0.0981841	0.143813	-0.676774	-0.25136
YBL011W	SCT1	-0.205406	-0.134708	-0.349287	-0.11333	0.0902014	0.571148	0.611787
YBL013W	FMT1
YBL015W	ACH1	0.288641	-0.249182	-0.149763	-0.455624	-0.74672	-0.568846	-1.34077
YBL016W	FUS3	0.521316	0.618533	0.879751	1.11901	1.14679	1.42619	1.30687
YBL017C	PEP1	-0.375746	-0.0949398	-0.214316	-0.0539814	0.166262	-0.554089	-0.123365
YBL020W	RFT1
YBL022C	PIM1	0.230716	0.0755558	0.165447	0.164779	0.267768	0.250274	0.277588
YBL023C	MCM2	0.556122	0.0444941	0.42521	0.54211	0.663548	0.553907	0.6371
YBL024W	NCL1	0.33266	0.113872	0.117421	0.100003	0.130499	0.306164	0.29846
YBL026W	LSM2	0.268334	0.272789	0.70342	1.11759	1.41686	0.872747	1.06799
YBL029C-A	YBL029C-A
YBL030C	PET9	0.387328	0.0275422	0.396356	0.299907	0.522166	0.457667	0.519467
YBL032W	HEK2	-0.148504	-0.105714	0.111204	0.386901	0.470941	-0.474836	-0.101948
YBL033C	RIB1	0.857216	0.656835	1.09632	1.22985	1.37293	1.40825	1.08383
YBL034C	STU1	0.2616	0.093145	-0.157411	-0.0352147	0.0355443	0.440716	0.21784
YBL035C	POL12	0.795983	-0.685759	1.63226	1.53607	1.57153	0.893042	1.61506
YBL036C	YBL036C	0.384115	-0.000803415	-0.177331	-0.282171	-0.194295	0.143598	0.0511904
YBL037W	APL3	0.238752	0.152572	0.197487	0.414294	0.587585	0.797354	0.608839
YBL038W	MRPL16	0.117893	0.0925132	0.353724	0.31361	0.258194	0.441669	0.360823
YBL039C	URA7	0.291813	0.14617	-0.0125655	-0.102068	-0.0177616	-0.0784227	0.49855
YBL039W-B	YBL039W-B	0.0280816	0.502878	-0.117575	-0.0584655			-1.04212
YBL041W	PRE7	-0.370375	-0.329104	-0.542307	-0.536187	-0.390044	-0.65488	-0.514306
YBL045C	COR1	0.447952	0.143258	0.437399	0.577942	0.279636	0.520394	0.159895
YBL046W	PSY4	-0.129842		0.114801	0.170771	0.688314	0.727006	0.770119
YBL047C	EDE1	-0.375298	-0.0712851	-0.258055	-0.0480379	-0.00183029	-0.419185	-0.182734
YBL049W	MOH1
YBL050W	SEC17	0.230502	0.0569343	0.026754	-0.0490838	0.0160061	0.106073	0.00957397
YBL051C	PIN4	0.182664	0.0431437	0.200135	0.380684	0.477029	0.532337	0.574867
YBL055C	YBL055C	0.459121	-0.159012	-0.0643337	-0.08438	-0.213445	-0.110645	-0.122242
YBL056W	PTC3	0.0523763	0.291501	0.371888	0.454656	0.46437	0.203569	0.0393696
YBL057C	PTH2	-0.197525	-0.859208	-0.585496	-1.29235	-0.731022	-0.347009	-0.678231
YBL058W	SHP1	-0.425439	-0.272777	-0.536434	-0.932378	-0.698811	-1.01021	-0.98318
YBL059C-A	CMC2	0.3351	0.340069	1.01142	1.10215	1.13845	1.14105	0.955861
YBL059W	YBL059W
YBL061C	SKT5	0.300979	-0.164492	0.313546	0.614531	0.870672	0.113726	0.924451
YBL064C	PRX1	-0.536808	-0.34915	-0.117281	-0.745894	-0.513149	-1.79557	-1.48485
YBL066C	SEF1	0.548568	-0.089996	0.489069	0.477096	0.0791416	0.513007	-0.0292486
YBL067C	UBP13	-0.158538	0.794462	0.418631	-0.159059	-0.124505	-0.393569
YBL068W	PRS4	0.37215	-0.167105	0.0936156	-0.0195264	-0.0121285	0.375218	0.187625
YBL069W	AST1
YBL075C	SSA3	-11.179	-0.634833	-6.37218		-11.3586	-14.0142	-12.7515
YBL076C	ILS1	0.459757	0.220661	0.250153	0.432813	0.495341	0.688858	0.767782
YBL078C	ATG8	0.741728	0.250841	-0.0310107	-0.226851	-0.261259	-0.173689	-0.384624
YBL079W	NUP170	0.231622	0.129374	-0.0161944	0.0234843	0.0853914	0.265804	0.283862
YBL080C	PET112	0.501902	0.504095	1.07663	0.918911	0.805395	0.392186	0.33333
YBL084C	CDC27
YBL085W	BOI1	0.336014	0.521082	1.18198	1.42815	1.5868	0.90013	1.52052
YBL086C	YBL086C		-0.953589	-0.682834		-0.137124	-0.582704	-0.598441
YBL090W	MRP21	-0.0911527	-0.154494	0.603532	0.705868	0.652627	0.184754	0.474871
YBL091C	MAP2	-0.102636	-0.162334	-0.240445	-0.350381	-0.225155	-0.274377	-0.230432
YBL092W	RPL32	-0.54899	-0.349138	-0.188493	-0.354831	-0.419995	-0.348901	-0.364395
YBL095W	YBL095W	-0.340698	-0.0890155	-0.257621	-0.160206	0.182982	-0.490707	-0.429472
YBL098W	BNA4	0.252096	-0.105332	-0.183546	-0.0579795	-0.419614	0.140386	-0.0674238
YBL099W	ATP1	0.356459	0.0931853	0.587709	0.551061	0.624647	0.370592	0.308691
YBL101C	ECM21	-0.222353	0.108903	0.0807017	-0.352406	-0.386057	-1.25077	-0.622118
YBL102W	SFT2	-0.600385	-0.171635	-0.411778	-0.443287	-0.197389	-0.657547	-0.642239
YBL103C	RTG3	-0.16174	-0.126079	-0.361622	-0.426605	0.0277445		1.1703
YBL104C	SEA4	0.0158225	-0.160459	0.0358434	-0.639856	-0.486838	-0.293994	-0.416534
YBL105C	PKC1	0.117558	0.0666726	0.0184249	-0.462085	-0.554112	-0.390734	-0.604678
YBL107C	MIX23	0.439244	0.0449053	0.314296	0.240292	0.0971826	0.684961	0.536393
YBR001C	NTH2	-0.0590146	0.267311	-0.276737	-0.695765	-0.664766	-0.956671	-1.08966
YBR002C	RER2
YBR003W	COQ1	-0.340788	-0.0428998	0.524974	0.808761	0.739817	0.677437	0.564709
YBR005W	RCR1	-0.648054	-0.225302	0.0748308	0.0355498	-0.270029	-1.32883	-0.239025
YBR006W	UGA2	-0.235749	-0.0296586	-0.514805	-1.0439	-0.916569	-1.55776	-1.40531
YBR011C	IPP1	0.0652696	0.0149193	-0.0424888	-0.126611	-0.132804	0.0428469	-0.139675
YBR014C	GRX7	0.443955		0.888272	0.141217	-0.237666	-0.13405	-0.190246
YBR015C	MNN2	0.298046	0.207724	0.552308	0.713383	0.835388	0.721522	0.655325
YBR016W	YBR016W	-1.24321	-0.598222	-1.1487	-1.55339	-1.14788	-2.31545	-1.19152
YBR017C	KAP104	0.432623	0.377138	0.223796	0.306851	0.275475	0.345958	0.527548
YBR022W	POA1	-0.269276	0.226317	0.360251	0.86645	0.631982	0.553425	0.528382
YBR023C	CHS3	0.111875	0.111629	0.672782	1.02047	1.36027	1.07835	1.25511
YBR024W	SCO2	0.326499	0.227899	0.434402	0.264782	0.473983	0.213095	0.117145
YBR025C	OLA1	0.0779782	0.00469355	-0.131881	0.0347882	0.154252	0.301321	0.290776
YBR026C	ETR1	-0.00966737	0.328939	-0.030142	-0.651759	-0.631172	-1.76039	-1.47664
YBR028C	YPK3	0.801412	1.59245	1.27638	1.93782	1.79513	1.1079	1.43283
YBR029C	CDS1	0.0308303	0.163	0.465387	0.825153	1.0038	0.532811	0.695832
YBR031W	RPL4A	-0.266699	-0.154607	-0.0580335	0.00596007	-0.0288356	0.0896526	-0.0477851
YBR034C	HMT1	0.786637	0.199975	0.563639	0.513026	0.558936	1.17865	1.04952
YBR035C	PDX3	-0.160989	0.00940168	-0.0627963	-0.0272203	-0.0157456	-0.35539	-0.211987
YBR036C	CSG2
YBR037C	SCO1	-0.669651	-0.0412265	0.0331031	0.447441	0.556626	-0.273174	-0.268253
YBR038W	CHS2	-0.611171	-0.0749331	-0.502543	-0.160848		-0.338752
YBR039W	ATP3	0.35235	-0.101897	0.462853	0.363242	0.380183	0.290823	0.175104
YBR041W	FAT1	0.123033	0.123689	0.389329	0.829772	0.898311	0.608878	0.557844
YBR042C	CST26		0.0976645	-0.0601007		0.237416	0.14295	0.498274
YBR044C	TCM62	0.556716	0.441502	0.866876	1.32722	1.19163	1.12597	1.14583
YBR046C	ZTA1	0.0112939	-0.0293624	-0.86778	-1.56879	-1.1452	-1.96294	-1.34488
YBR049C	REB1	-0.0232546	-0.0272348	0.285317	0.279224	0.35706	-0.166518	0.12776
YBR052C	RFS1	-0.414111	0.39761	0.251418	0.489359	0.469197	-0.671275	-0.32932
YBR053C	YBR053C	-0.422942	0.0771871	-0.462105	-0.749197	-0.512631	-1.46494	-1.27789
YBR054W	YRO2	-1.87558	-0.471051	-0.408935	-1.23236	-2.02313	-2.77567
YBR056W	YBR056W	-0.74456	0.0699022	-0.751349	-0.737405	-0.638597	-1.82501	-1.58571
YBR057C	MUM2
YBR058C	UBP14	-0.0213735	-0.0542822	-0.625142	-0.786509	-0.904456	-0.649146	-0.815231
YBR058C-A	TSC3
YBR059C	AKL1	-0.242823	-0.107303	-0.13802	0.050987	0.171028	-0.424198	0.0698982
YBR061C	TRM7	0.082188	-0.102066	-0.0331898	-0.246989	-0.181514	-0.0697256	-0.0196973
YBR062C	YBR062C	0.176681	-0.0292056	-0.309459	-0.377898	-0.327289	-0.268943	-0.0517759
YBR065C	ECM2
YBR068C	BAP2
YBR072W	HSP26	-2.14617	0.642097	-1.09017	-1.95143	-1.70555	-8.34979	-6.91896
YBR073W	RDH54
YBR074W	PFF1	-0.167233	0.270383	-0.630462		-0.491614	-1.00563	-0.464964
YBR077C	SLM4
YBR078W	ECM33	0.103173	0.240212	0.242542	0.784158	1.09097	0.591058	0.94636
YBR079C	RPG1	0.26209	-0.0329181	0.249708	0.255873	0.23534	0.466976	0.521238
YBR080C	SEC18	0.356465	-0.0369851	0.1575	0.298892	0.306374	0.428006	0.367676
YBR081C	SPT7
YBR082C	UBC4	0.774885	0.591009	0.758438	1.30465	1.23504	1.33148	1.3871
YBR084C-A;YBL027W	RPL19A|RPL19B	-0.265549	-0.065172	-0.042685	-0.160223	-0.226564	0.225403	-0.0239771
YBR084W	MIS1	0.399554	-0.0142811	0.0479115	0.200572	0.108774	0.604029	0.434722
YBR085C-A	YBR085C-A	0.857744	1.05401	2.65158	3.2315	2.95847	1.6282	2.44665
YBR085W	AAC3
YBR086C	IST2	-0.625658	-0.039319	-0.422985	-0.370126	-0.114862	-0.703071	-0.436203
YBR087W	RFC5	0.185453	0.115934	-0.0758121	-0.136323	-0.162184	0.172623	0.0524187
YBR088C	POL30	0.398946	0.0325277	0.382108	0.159867	0.0911551	-0.0180039	0.0853069
YBR089C-A	NHP6B	-0.294494	-0.12913	-0.457543	-1.05927	-0.813686	-1.35813	-0.881557
YBR092C	PHO3
YBR093C	PHO5
YBR094W	PBY1	-0.0422079	0.0473994	-0.142285	-0.284687	-0.403783	-0.0965379	-0.168614
YBR095C	RXT2	-0.596452	-0.159505	-0.00622541	0.0578236	0.353714	-0.393157	-0.441085
YBR096W	YBR096W	0.110583	-0.00108653	-0.09793	0.640742	0.600312	0.94019	0.564824
YBR097W	VPS15	-0.629297	-0.319647	-0.18872	0.978859	1.15079	0.544808	1.20768
YBR098W	MMS4
YBR101C	FES1	0.839512	0.738923	0.166569	0.00732539	-0.0161124	0.646407	0.214466
YBR102C	EXO84	-0.304854	-0.282762	-0.833471	-0.164566	-0.279829	-0.621639	-0.312332
YBR103W	SIF2	0.18553	0.554023	0.420904	1.02661	0.76361	0.151139	0.476063
YBR104W	YMC2
YBR106W	PHO88	0.859014	0.447006	0.62444	0.718176	0.756915	0.793789	0.893499
YBR108W	AIM3	-0.0601608	-0.114877	-0.762679	-0.984624	-0.687291	-0.794168	-0.606767
YBR109C	CMD1	0.591894	0.587774	0.600773	0.541806	0.647877	0.487516	0.721414
YBR110W	ALG1	0.198988	0.0917282	0.236264	0.251122	0.492827	0.0925926	0.510168
YBR111C	YSA1	-0.739743	-0.119995	-0.402956	-0.543006	-0.46355	-1.27335	-1.09464
YBR112C	CYC8	-0.0592148	-0.0468604	0.0260028	-0.132283	0.219469	-0.0571052	0.225317
YBR115C	LYS2	0.248333	0.195085	0.0971177	-0.00438937	0.165928	0.330085	0.504345
YBR117C	TKL2	-5.75353	-1.35525	-2.08325		-6.9689
YBR119W	MUD1
YBR120C	CBP6	0.320824	0.0922013	0.521688	0.772979	0.367302	0.597138	0.257361
YBR121C	GRS1	0.300591	0.112086	0.265096	0.266042	0.300401	0.384339	0.412014
YBR122C	MRPL36	0.184836	-0.0161373	0.401103	0.749703	0.702102	0.478599	0.408888
YBR123C	TFC1
YBR125C	PTC4	0.599512	0.384993	-0.141378	0.188571	0.513906	0.291581	0.290642
YBR126C	TPS1	-1.06835	0.13658	-0.303782	-0.23464	-0.187294	-2.0314	-1.58512
YBR126W-A	YBR126W-A	0.669622		-0.0483358	0.449394		0.19754	-0.00358961
YBR127C	VMA2	-0.275726	-0.131332	-0.280398	-0.167246	-0.100649	-0.258339	-0.265409
YBR129C	OPY1	0.217164	0.533617	0.256008	0.49854	0.439004		-0.0971884
YBR130C	SHE3	0.00299681		-0.445705	-0.624423	-0.773362	0.243601	0.344857
YBR133C	HSL7
YBR135W	CKS1	0.497262	0.147783	0.477391	0.416626	0.518753	0.639844	0.647068
YBR137W	YBR137W	0.0611739	0.0426381	0.0109863	0.0791719	0.0266738	-0.123712	-0.206777
YBR139W	YBR139W	-0.391485	-0.205854	-0.424137	-2.14317	-0.738535	-2.16285	-1.30471
YBR140C	IRA1	-0.347511	0.190013	-0.192122	-0.285904	-0.255245	-0.735721	-0.47488
YBR142W	MAK5	0.0844451	0.160512	-0.142735	-0.0663785	-0.0222794	0.220848	0.374928
YBR143C	SUP45	0.11133	0.0579048	0.161278	0.145611	0.349026	0.190617	0.322218
YBR145W	ADH5	0.128143	0.329716	0.701587	1.71441	1.35862	1.85112	1.83214
YBR146W	MRPS9	0.280771	0.0464834	0.605064	0.771317	0.851293	0.844553	0.582257
YBR149W;REV__YJR052W	ARA1;REV__RAD7	-0.111578	0.286681	-0.204147	-0.199609	-0.142456	-0.87838	-0.639537
YBR151W	APD1	0.123735	0.128649	0.341168	0.660306	0.568017	0.988762	0.66854
YBR152W	SPP381
YBR154C	RPB5	0.526602	0.53387	0.570124	0.730622	0.66746	0.802794	1.01494
YBR155W	CNS1	0.101893	-0.109427	-0.318494	-0.829963	-0.872644	0.0360841	0.136115
YBR157C	ICS2	-1.0348	1.15948	-1.16088
YBR158W	AMN1
YBR159W	IFA38	0.349177	0.471582	0.369069	0.399262	0.581209	0.354709	0.407337
YBR160W	CDC28	0.424825	-0.202065	0.092136	-0.208953	-0.233225	-0.103723	-0.0261036
YBR162C	TOS1	0.288094	-0.579293	0.0480971	0.0932804	0.0142104	0.0295824	-0.000159215
YBR164C	ARL1	0.516905	0.341302	0.421377	0.499071	0.654983	0.672683	0.559812
YBR166C	TYR1	0.69116	0.253486	0.348627	0.368568	0.181589	0.336337	0.463979
YBR169C	SSE2	-1.35874	-0.186987	-1.23542	-1.89198	-1.98893	-3.52616	-3.1198
YBR170C	NPL4	0.289138	0.095206	-0.401003	-0.439845	-0.426845	-0.483906	-0.295987
YBR171W	SEC66	0.45107	0.0192721	0.117504	0.532147	0.665255	0.608259	0.780488
YBR172C	SMY2	0.383946	0.136328	0.537619	0.651428	0.756915	0.952021	0.756054
YBR173C	UMP1
YBR176W	ECM31	0.671943	0.291581	0.522177	0.328424	0.540397	0.415611	0.712219
YBR177C	EHT1	0.557421	0.485316	1.01944	2.057	2.06697	1.40183	1.63109
YBR179C	FZO1	-0.683626	-0.20926	0.195943	0.535379	0.592158	0.22841	0.217888
YBR183W	YPC1		-0.170304	-0.556424		-0.482565
YBR185C	MBA1	0.0533237	-0.0459067	0.422371	0.609141	0.725505	0.939686	0.527328
YBR189W	RPS9B	0.0223614	0.209121	0.299902	0.328691	0.330178	0.481181	0.489558
YBR191W	RPL21A	-0.360161	-0.166123	-0.0742432	-0.0754667	-0.289044	-0.00324155	-0.200855
YBR192W	RIM2	0.513025	0.0818543	0.54232	0.714871	0.822249	0.900505	0.476218
YBR193C	MED8	-0.294846	-0.032134	-0.154837	-0.230897	-0.122185	-0.39066	-0.14654
YBR194W	AIM4
YBR195C	MSI1	-0.0748829	0.0710514	0.044592	-0.0815511	-0.139753	0.173014	-0.0540618
YBR196C	PGI1	-0.0096422	-0.15878	0.11426	-0.0415961	-0.0453831	0.324132	0.220317
YBR198C	TAF5	-0.164812	-0.0432339	-0.132143	-0.00972918	-0.0143509	-0.514604	-0.0978069
YBR199W	KTR4	-0.524834	0.199215	0.0877358	0.679653	1.00295	0.239614	1.45057
YBR200W	BEM1	-0.0156403	-0.180494	-0.353162	-0.0857489	-0.0841651	-0.374133	-0.0771498
YBR202W	MCM7	0.948045	0.808065	1.43629	1.93547	2.34436	1.77363	1.85572
YBR204C	LDH1	-0.0445384	0.453889	-0.172534	-0.0300969	-0.0163549	-0.495362	-0.505307
YBR205W	KTR3	0.158349	0.482922	0.449077	0.786092	0.922977	0.423216	0.567107
YBR207W	FTH1	-0.661327	0.143151	0.137083	-0.136217	0.886846	-0.673123	1.15147
YBR208C	DUR1,2	1.56495	1.51048	2.19141	3.74004	4.42959	3.99847	5.26497
YBR212W	NGR1	-0.0739278	-0.164615	-1.24164	-1.62639	-1.40237	-1.33474	-1.51336
YBR213W	MET8	-0.235672	-0.185304	0.0674802	0.058208	0.398631	0.976853	1.01942
YBR214W	SDS24	-0.275032	0.516509	-0.602872	-0.767676	-0.729381	-1.80057	-1.61372
YBR215W	HPC2	-0.0562166		-0.443044	-0.482135	-0.222091		-0.0890359
YBR216C	YBP1	-0.0137853	-0.0866198	-0.0885893	-0.143383	0.00623051	-0.338898	-0.394785
YBR218C	PYC2	-0.0118836	0.0172155	0.124421	0.185808	0.161124	0.112525	0.150583
YBR221C	PDB1	0.116615	0.156442	0.397544	0.455347	0.61354	0.0653484	0.0644587
YBR222C	PCS60	0.229055	-0.555695	-0.886244	-1.15054	-1.04437	-0.624542	-0.772984
YBR225W	YBR225W	-0.801243	0.079904	-1.12533		-0.62752		-1.30984
YBR227C	MCX1	0.473494	0.241903	0.426924	0.318454	0.294431	0.705209	0.526223
YBR229C	ROT2	-0.162347	0.201297	0.00129122	-0.160446	-0.119367	-0.940683	-0.541479
YBR230C	OM14	-0.0900496	0.17317	-0.571379	-1.07167	-1.33728	-1.88299	-1.91286
YBR233W	PBP2	0.52424	0.0312681	1.26797	0.952943	1.30454	1.50663	1.21928
YBR233W-A	DAD3
YBR234C	ARC40	-0.0502678	0.147161	0.0241289	-0.00450816	0.167945	-0.139856	0.0671387
YBR236C	ABD1	0.166716	-0.301205	-0.402696	-0.0742734	-0.338723	0.487986	0.0829531
YBR238C	YBR238C
YBR241C	YBR241C		-0.329388	-1.05459		-0.308642
YBR242W	YBR242W
YBR244W	GPX2	-0.0367701	-0.759551	-0.725599	-0.708152	-0.460014	-0.552989	-0.198303
YBR245C	ISW1	0.00806036	-0.0824875	0.0309506	0.305875	0.311105	0.309973	0.405185
YBR246W	RRT2
YBR247C	ENP1	0.581609	0.333754	0.503818	0.535796	0.55037	0.86748	0.949078
YBR248C	HIS7	0.00614263	-0.00173737	0.0188679	0.214522	0.0500983	0.308358	0.29331
YBR249C	ARO4	0.455888	0.584304	0.649944	0.949198	0.88311	1.11109	1.17111
YBR251W	MRPS5	0.0670346	-0.114207	0.442022	0.763478	0.730237	0.605703	0.566638
YBR252W	DUT1	0.299498	0.170645	0.55074	0.638735	0.678512	0.492805	0.63689
YBR255C-A	YBR255C-A
YBR256C	RIB5	-0.102453	0.0628419	-0.420258	-0.176879	-0.10681	-0.247032	-0.0808482
YBR260C	RGD1	0.869135	0.189547	0.158278	-0.0411583	0.402577	0.427241	0.257374
YBR261C	TAE1	-0.119303	-0.140237	-0.36958	-0.0106026	-0.227919	0.869105	0.783752
YBR262C	MIC12	0.909184	0.704923	1.06011	1.05158	1.23809	0.876272	0.817895
YBR263W	SHM1	0.378312	0.307555	0.274174	0.173042	0.146167	-0.0082558	0.0332913
YBR265W	TSC10	2.05637	2.35907	3.393	3.97787	3.99176	2.52621	3.10547
YBR267W	REI1	0.921043	0.0805205	0.629558	-0.0144451	0.374667	0.842495	0.615344
YBR268W	MRPL37	-0.149665	0.0912332		0.76044	0.582798	0.398852	0.598646
YBR269C	SDH8	2.26713	1.61165	3.12183	3.0369	3.03727	2.48414	2.56638
YBR272C	HSM3	0.197168	0.0664474	0.0398816	0.0627594	0.220128	0.332396	0.0129192
YBR273C	UBX7	-0.439396	-0.157872	-0.224253	0.341978	0.00725524	-0.857312	-0.659161
YBR276C	PPS1
YBR279W	PAF1	0.243099	-0.0739623	-0.0836236	-0.0352735	0.0684961	0.0821651	-0.0282291
YBR280C	SAF1	-1.13496	-0.113812	-1.90119	-3.22962	-2.58403		-3.02061
YBR281C	DUG2	0.35253	0.0512352	-0.504254	-0.358292	-0.057682	0.227632	0.36068
YBR282W	MRPL27	0.135392	0.0965237	0.407308	0.709801	0.36236	0.894322	0.392947
YBR283C	SSH1	0.501994	0.659764	0.320743	0.501034	0.566807	0.450315	0.615522
YBR286W	APE3	-0.60018	-0.0073993	-0.987819	-1.48861	-0.824882	-2.45193	-1.49944
YBR287W	YBR287W	-0.486128	0.614806	0.611489	0.928043	0.748952	-0.029953	0.76422
YBR288C	APM3	-0.0468133	-0.0815928	-0.198831	-0.148851	-0.0279859	-0.141429	0.0513332
YBR289W	SNF5	-0.29419	0.0664899	0.110918	-0.156007	-0.215926	-0.399769	-0.029146
YBR291C	CTP1	0.383502	-0.204077	0.738364	0.587125	1.01609	0.993384	1.45111
YCL001W	RER1	0.0728693	0.0973965	-0.392529	-0.125122	0.189753	0.0666055	-0.0824549
YCL004W	PGS1	-0.763143		-0.00815874	0.327233	0.643498	0.0498075	0.115358
YCL005W-A	VMA9	-0.634671	-0.666392	-0.49652	-0.292696	-0.520625	-0.246973	0.0144337
YCL008C	STP22			-0.611014		-0.564019	-0.443575
YCL009C	ILV6	-0.129202	-0.191516	-0.108712	0.0600576	-0.0452187	-0.081037	-0.0997345
YCL011C	GBP2	-0.781541	-0.748221	-0.720864	-0.51757	-0.40498	-0.495301	-0.342286
YCL012C	YCL012C	-1.58496	-0.556288	-1.37639	-1.32917	-1.15162		-1.98768
YCL014W	BUD3	0.458538	0.902211	-0.260641	0.954336	0.822152	0.206093	0.534109
YCL016C	DCC1	-0.135403		-0.306936	-0.792973	-0.329678	0.0292804	-0.513492
YCL017C	NFS1	-0.127095	-0.373533	-0.128552	-0.305269	-0.0449473	-0.0235455	-0.126819
YCL018W	LEU2	-0.920474	-0.455344	-0.623502	0.141681	-0.20141	0.0113735	-0.341078
YCL024W	KCC4	-0.382254	-0.444928	0.234366	0.139349	0.16244	0.229299	-0.109009
YCL025C	AGP1	-0.443246	-1.1544	-0.456606	0.733083	1.3188	0.880273	1.60297
YCL026C-B	HBN1	1.33697		1.88968	0.249983	1.44486	-0.124467	1.72872
YCL028W	RNQ1	-0.604059	-0.582555	-0.342733	-0.730497	-0.751288	-1.32439	-1.16956
YCL029C	BIK1	-0.689049	-0.820579	-0.83431	-0.31215	-0.899771	-0.830588	-1.16345
YCL030C	HIS4	-1.04968	-0.499286	-0.394243	0.642964	0.408576	0.376419	0.421948
YCL031C	RRP7	0.514637	-0.0405441	0.0544185	0.219485	0.100635	0.315117	0.385186
YCL032W	STE50	-0.0941222	-0.331385	-0.484406	-0.741427	-0.619711	-0.431645	-0.832518
YCL033C	MXR2	-0.915188	-0.688546	-0.61669	-0.887744	-0.919867	-1.38569	-1.20922
YCL034W	LSB5	-0.944093	-0.534844	-0.610301	-0.71266	-0.661916	-1.20257	-0.839978
YCL035C	GRX1	-0.853767	-0.547008	0.185963	0.677052	0.756334	-0.326822	0.19548
YCL037C	SRO9	-0.0126325	-0.326494	0.519803	0.700218	0.71459	1.15161	1.23523
YCL038C	ATG22
YCL039W	GID7	-0.646778	-0.104117	-1.27163	-1.53462	-1.18185	-3.18242	-2.29647
YCL040W	GLK1	-0.637301	-0.24229	-0.621707	-1.01448	-0.739486	-1.89072	-1.73487
YCL043C	PDI1	-0.461832	-0.627942	-0.676274	-0.470618	-0.24006	-0.418916	-0.379786
YCL044C	MGR1	-0.0892968	-0.288473	-0.304133	-0.289673	-0.215597	-0.013938	-0.299163
YCL045C	EMC1	-0.238244	-0.356992	-0.341732	-0.16367	-0.23815	-0.282919	-0.346224
YCL047C	POF1	-0.219094	-1.15783	-0.595567			-0.711171	-1.06127
YCL050C	APA1	-0.0458321	-0.408097	-0.240001	-0.0295375	-0.0364088	0.25471	0.174402
YCL052C	PBN1	-0.457321	-0.186671	-0.766933	-0.776468	-0.363785	-1.25651	-0.593292
YCL054W	SPB1	0.081313	-0.365012	0.117419	0.057734	0.267402	0.707828	0.591854
YCL057C-A	MIC10	0.241542	0.257556	1.00862	0.782742	0.772808	0.592561	0.809302
YCL057W	PRD1	-0.321143	-0.488826	-0.63411	-0.643738	-0.468574	-0.506939	-0.540863
YCL059C	KRR1	-0.143813	-0.706343	-0.413316	-0.389327	-0.37492	0.019572	-0.0648166
YCL061C	MRC1
YCL064C	CHA1	0.79986	0.509684	-0.699501	-3.21654	-2.17123	-1.83453	-4.2233
YCL067C;YCR096C	HMLALPHA2;HMRA2			-0.437827	-0.173032			-0.147081
YCR002C	CDC10	0.296681	0.00527831	0.145259	0.315884	0.413447	0.100994	0.418841
YCR003W	MRPL32	-0.773596	-1.06513	-0.412411	-0.490494	-0.716848	-0.637915	-0.605665
YCR004C	YCP4	-0.791135	-0.208705	-0.630044	-0.871142	-0.83196	-1.70549	-1.34977
YCR005C	CIT2	-0.348316	-0.716689	-1.4823	-2.32922	-5.70716	-1.23284	-4.38492
YCR009C;REV__YEL065W	RVS161;REV__SIT1	-0.469826	-0.202136	-0.432116	-0.218917	-0.124511	-0.660359	-0.342176
YCR010C	ADY2	-1.12396	-0.223949	-2.69007		-5.77271
YCR011C	ADP1	-1.221	-0.132436	-0.716231	-1.03574	-0.703111	-0.916771	-1.25496
YCR012W	PGK1	-0.544641	-0.654974	-0.304298	-0.215412	-0.164912	-0.0594451	-0.1096
YCR015C	CTO1		-0.646387	-0.905525		-0.844758	-1.07822
YCR016W	YCR016W	-0.116389	-0.107765	-0.302067	-0.243789	-0.188865	0.101161	-0.0703374
YCR017C	CWH43	-0.494193	-0.119793	-0.288087	-0.43294	-0.328436	-0.214384	-0.0249384
YCR019W	MAK32
YCR020W-B	HTL1	0.480453		1.67641	2.15539	1.82421	0.862461	1.21126
YCR021C	HSP30
YCR023C	YCR023C	-2.97025	-1.62679	-1.97277	-1.847		-2.5566	-1.76867
YCR024C	SLM5	-0.171277	-0.709665	-0.0499433	0.179063	0.419459	0.458014	0.199772
YCR026C	NPP1	-0.4188	0.198803	0.210848	1.11311	0.882095	0.320176	0.387039
YCR027C	RHB1	0.312174	0.603182	0.573785	0.315479	0.3264	0.389684	0.373446
YCR028C-A	RIM1	-0.0250263	-0.199615	-0.177311	-0.496065	-0.263063	-0.428096	-0.398902
YCR030C	SYP1	-1.02084	-0.516664	-0.962744	-0.894415	-0.602115	-1.47833	-1.09493
YCR031C	RPS14A	-0.510067	-0.494931	-0.247105	-0.171918	-0.555622	-0.25897	-0.438909
YCR033W	SNT1	-0.411046	-0.345026	-1.24525	-0.521727			-0.691684
YCR034W	ELO2	-0.408708	-0.735431	-0.718159	-0.374864	-0.0600736	0.274935	0.236391
YCR035C	RRP43	-0.0263654	-0.563495	-0.5759	-0.944892	-0.680278	-0.0355493	-0.126054
YCR036W	RBK1	-0.293745	-0.843417	-0.762103	-0.972256	-0.674342	-0.348407	-0.454827
YCR037C	PHO87	0.132532		0.381591			0.111806	0.575703
YCR042C	TAF2
YCR043C	YCR043C	0.602014	0.000134997	0.728679	1.13303	1.43894	1.57651	1.71767
YCR046C	IMG1	0.392992	0.10101	0.640572	0.812174	0.670764	0.65042	0.559129
YCR051W	YCR051W	-0.174237	-0.37918	-0.69734	-1.13919	-0.925212	-1.0064	-0.772662
YCR052W	RSC6	0.107757	0.104511	0.174993	0.291734	0.232752	0.0628168	0.100326
YCR053W	THR4	-0.144829	-0.24081	-0.164356	0.00428618	-0.0159412	0.306483	0.265718
YCR054C	CTR86	-0.305555	-0.252814	-0.719477	-0.856622	-0.83382	-0.958016	-0.717034
YCR057C	PWP2	0.486623	0.104088	0.33312	0.240949	0.411002	0.559013	0.974789
YCR059C	YIH1
YCR060W	TAH1
YCR061W	YCR061W
YCR063W	BUD31	-0.657993	-0.0250393	-0.652607	-0.356062	-0.181752	-0.299652	-0.181582
YCR067C	SED4	-0.322692	-0.686013	-0.738478	-0.618006	-0.717139	-0.696284	-0.392359
YCR069W	CPR4	-0.62671	-0.105125	-0.367277	-0.137037	0.0535747	-0.315934	-0.299009
YCR071C	IMG2	1.30782	1.02635	2.11062	2.34063	2.24218	2.10873	1.98896
YCR072C	RSA4	0.25975	-0.134698	-0.175278	-0.296825	-0.183374	0.12764	0.152161
YCR073W-A	SOL2	-0.980384	-0.694475	-1.21759	-1.26382	-1.26267	-1.533	-1.63215
YCR076C	FUB1	-1.79761	-1.28978	-2.45771	-2.95796	-3.01346	-3.35174
YCR077C	PAT1	-0.185986	-0.284891	-0.173928	-0.0395513	0.122168	-0.0123028	0.107897
YCR079W	PTC6
YCR083W	TRX3	-0.342908	-0.307434	0.052324	0.0277998	0.00964362	-0.839425	-0.872563
YCR084C	TUP1	-0.319292	-0.324927	-0.179544	-0.0692048	0.143503	-0.1987	-0.0919169
YCR087C-A	YCR087C-A	0.0830888	-0.95684	-0.0550405	0.0259864	0.148824	0.243573	0.613975
YCR088W	ABP1	-0.859908	-0.905094	-0.719376	-0.776726	-0.635248	-1.07164	-0.907297
YCR090C	YCR090C	-0.449117	-0.472061	-0.539181	-0.564192	-0.554965	-0.363057	-0.417429
YCR093W	CDC39	-0.0299329	-0.115859	0.0389017	0.0281023	0.172027	-0.112141	0.0715655
YCR094W	CDC50	0.0869668	0.175393	-0.0846408	0.180913	0.206885	-0.283917	0.262389
YCR095C	OCA4	0.0194733		-0.402949	-0.415969	-0.408378	0.291432	-0.0537689
YCR102C	YCR102C	0.000677538	1.16213	-1.4219	-0.312621	1.62787	0.0760031	2.30814
YDL001W	RMD1	-0.403187	-0.478179	-0.444529	-0.128566	-0.84368	-0.581672	-0.347152
YDL002C	NHP10	0.0297366	0.256595	-0.207799	-0.156401	-0.173274	-0.0351415	-0.255364
YDL003W	MCD1
YDL004W	ATP16	-0.0174145	-0.166654	0.190491	-0.090424	-0.0390928	-0.0485396	-0.249279
YDL005C	MED2
YDL006W	PTC1	0.440857	0.255341	0.294096	0.152527	-0.0175115	-0.728774	-0.0214331
YDL007W	RPT2	0.088477	-0.252802	-0.380359	-0.651301	-0.621169	-0.285737	-0.488022
YDL010W	GRX6
YDL012C	YDL012C		-0.666818	-0.601153				-0.751815
YDL014W	NOP1	0.345603	-0.0207759	0.0827568	0.152972	0.207549	0.347748	0.498483
YDL015C	TSC13	-0.304326	-0.101251	-0.167272	-0.44635	-0.216666	-0.455078	-0.204641
YDL018C	ERP3	-0.0295388	0.0508461	-0.00648915	0.0919357	0.0216898	-0.132888	0.028242
YDL019C	OSH2	-0.548974	0.303324	-0.350171	0.0992211	0.240165	-0.371764	-0.215062
YDL021W	GPM2	0.548391	0.626484	1.3839	1.53677	1.42731	0.946985	0.887698
YDL022W	GPD1	-0.811401	-0.885981	-0.406521	-1.94013	-1.84969	-3.05436	-2.74029
YDL025C	RTK1	-0.0137856	-0.31605	-0.0119654	-0.310475	-0.205067	-0.317328	-0.159097
YDL027C	YDL027C	0.585393	0.104856	0.361568	0.280493	0.443901	-0.106277	-0.199913
YDL029W	ARP2	-0.00664163	-0.201406	-0.0724295	-0.0472163	0.0187152	-0.323554	-0.162453
YDL030W	PRP9		0.204634
YDL031W	DBP10	1.44324	0.621539	0.782422	0.696443	1.14358	1.23017	1.25436
YDL033C	SLM3
YDL040C	NAT1	0.0302801	0.0686675	0.141023	0.44996	0.473957	0.287476	0.49822
YDL042C	SIR2	0.00941783	0.464557	0.245263	0.408526	0.450956	0.480634	0.35403
YDL043C	PRP11	-0.251728	0.0152532	-0.312812	-0.332473	0.287602	0.1983
YDL044C	MTF2	0.643025	-0.0923299	0.780351	0.768503	1.02195	0.953573	0.944509
YDL045C	FAD1	0.54707	0.37292	0.0551445	0.257655	0.321246	0.175618	0.168028
YDL045W-A	MRP10	0.209396	-0.085683	0.754163	0.975035	1.07534	0.837043	1.0336
YDL046W	NPC2	0.0252563	0.409533	-0.26852	-0.338544	-0.0785187	-0.650403	-0.497082
YDL047W	SIT4	0.338869	0.226005	0.41709	0.439999	0.435092	0.511715	0.486905
YDL051W	LHP1	0.592353	-0.0213439	0.010354	-0.0682526	-0.167254	0.369849	0.3245
YDL052C	SLC1	0.489279	0.166564	0.72391	1.18758	1.11639	1.31628	1.12412
YDL053C	PBP4	-0.247607	-0.109605	0.23412	0.254005	0.147581	-0.110625	0.192786
YDL055C	PSA1	0.235108	-0.437036	0.146052	-0.12357	0.221255	0.509905	0.365723
YDL056W	MBP1	-0.475751	-0.121397	-0.392334	-0.548937	-0.226053	-0.532498	-0.498239
YDL058W	USO1	0.278481	0.0333952	0.286235	0.451271	0.246457	0.330337	0.0564113
YDL060W	TSR1	0.334636	0.32346	0.139672	0.171939	0.309315	0.622259	0.725815
YDL061C	RPS29B	0.282731	0.329527	0.603202	0.438921	0.642805	0.786951	0.772849
YDL063C	SYO1	0.725186	0.32309	0.439935	0.43703	0.315442	0.773691	0.87949
YDL064W	UBC9	0.348372	0.231959	0.342092	0.619266	0.800739	0.465635	0.461065
YDL065C	PEX19	-0.180162	-0.189214	-0.307666	-0.373311	-0.308861	-0.45376	-0.508052
YDL066W	IDP1	0.404091	0.327236	0.638969	0.812873	0.791484	0.675203	0.716951
YDL067C	COX9	1.35086	0.606386	2.67839	3.67059	3.4394	2.38903	2.58391
YDL069C	CBS1
YDL072C	YET3	-0.363881	-0.336162	-0.397699	-0.992035	-0.877192	-0.965341	-1.15154
YDL074C	BRE1	-0.0922167	-0.176029	-0.0148643	0.0117764	0.0888024	-0.0463393	0.108704
YDL075W	RPL31A	-0.390498	-0.153375	0.0752193	0.0719167	-0.117817	0.0944374	0.0507103
YDL077C	VAM6
YDL078C	MDH3	-0.0454425	0.0163571	-0.514128	-0.814471	-0.687136	-0.813548	-1.11549
YDL079C	MRK1
YDL082W	RPL13A	-0.293909	-0.224238	-0.222652	-0.154952	-0.182558	-0.012732	-0.121794
YDL084W	SUB2	-0.096362	0.00529374	0.0382878	0.0587748	0.203043	-0.153469	-0.122314
YDL085C-A	YDL085C-A
YDL085W	NDE2	-1.84929	1.38205	-2.17962
YDL086W	YDL086W	0.183672	0.262819	-0.11223	-0.0214109	0.0458181	-0.0959061	-0.167929
YDL087C	LUC7	0.29265	0.151255	0.0245247	0.0652567	0.248305	0.274375
YDL088C	ASM4	-0.0194959	-0.251529	-0.237374	-0.268095	-0.165799	-0.230147	-0.0988618
YDL089W	NUR1
YDL090C	RAM1	-0.15048	-0.0257913	-0.51856	-0.0848732	-0.273416	-0.89477	-0.586017
YDL091C	UBX3	-0.456219	-0.0635229	-1.10459	-1.28467	-0.570513	-1.11473	-1.49116
YDL092W	SRP14	-0.322368	-0.185786	-0.211847	-0.062765	-0.21529	-0.156155	-0.328892
YDL095W	PMT1	0.244117	0.175909	0.522014	0.699691	0.912444	0.430248	0.626236
YDL097C	RPN6	0.257891	-0.0487068	-0.167933	-0.268819	-0.208023	-0.26922	-0.17211
YDL099W	BUG1
YDL100C	GET3	0.33424	0.238362	-0.00164948	0.117842	0.0598178	0.0920041	0.240864
YDL101C	DUN1	0.349931	0.152717	0.519802	0.478097	0.530687	0.397374	0.465666
YDL102W	POL3	1.02935	0.527308	0.731257	1.12984	1.15372	1.16579	1.65043
YDL103C	QRI1	0.164181	0.0817761	0.0455537	0.0376386	0.0964646	0.0537425	0.0896722
YDL104C	QRI7	0.600342	0.376513	0.797224	0.795142	0.642954	0.655948	0.937868
YDL106C	PHO2	0.201783	0.0246239	-0.336744	-0.200511	0.23272		-0.572951
YDL107W	MSS2	-0.388329		0.350294	0.527988			0.220859
YDL110C	TMA17	0.0233071	0.0527638	-0.940232	-1.37969	-1.35547	-1.87792	-1.92538
YDL111C	RRP42	0.0797198	-0.232107	-0.0300741	-0.00472668	0.0663127	0.289259	0.137176
YDL112W	TRM3	0.459706	0.542192	-0.0277742	0.108828	0.2412	0.432089	0.351611
YDL113C	ATG20	0.0630518	-0.0387019	-0.409019	-0.135128	-0.567474	-0.614045	-0.0514638
YDL114W	YDL114W	0.791556	0.0498301	0.893451	0.290855	0.211682	0.572828	-0.144969
YDL115C	IWR1	-0.321353	-0.468535	-0.846065		-0.621003	-0.643404	-0.986152
YDL116W	NUP84	0.270021	0.143282	-0.018895	0.215237	0.365469	-0.024961	0.250615
YDL117W	CYK3
YDL120W	YFH1			0.358962	0.405064	0.0873363	1.04719	0.428665
YDL121C	YDL121C	0.0667989	0.0021303	-0.0401253	-0.037528	0.0360528	-0.122586	-0.176905
YDL122W	UBP1	0.21179	0.152717	0.223563	0.157566	0.197626	0.393489	0.328963
YDL123W	SNA4	0.0591922	0.557616	-0.631002	-0.936224	-0.413859		-0.60012
YDL124W	YDL124W	-1.28024	0.832586	-0.37912	-0.456473	0.210294	-2.91747	-1.29799
YDL125C	HNT1	0.678277	0.248001	0.163926	-0.202327	-0.300892	0.0544308	-0.170298
YDL126C	CDC48	0.0245638	-0.0848654	-0.386063	-0.406866	-0.309563	-0.562907	-0.51956
YDL128W	VCX1	-0.0278288	-0.0420641	0.411172	-0.20941	-0.632563	-1.53768	-0.665269
YDL130W	RPP1B	0.313562	0.167147	0.673313	0.590619	0.527967	0.428269	0.24938
YDL130W-A	STF1	1.19823	1.40695	2.17509	2.30061	2.12335	1.05357	1.3657
YDL131W	LYS21	0.244685	0.0720913	0.378982	0.0372169	0.0851592	0.493254	0.557062
YDL132W	CDC53	0.0616097	0.192125	-0.342675	-0.340546	-0.239344	-0.371924	-0.196489
YDL133W	SRF1
YDL134C	PPH21	-0.0849991	0.204377	-0.187591	-0.535433	-0.0523775	-0.302726	-0.559728
YDL135C	RDI1	0.495378	0.380726	0.277598	0.135895	0.143196	0.155961	0.0487053
YDL137W	ARF2	0.0581715	0.277647	-0.0201997	0.064848	0.295854	-0.014161	0.164304
YDL140C	RPO21	0.21133	0.249672	0.252479	0.432695	0.491349	0.194341	0.413138
YDL141W	BPL1	0.718279	0.524585	0.457481	0.481455	0.550507	0.471089	0.653626
YDL142C	CRD1	0.652995	0.536622	0.713858	0.654538	0.836455	0.599349
YDL143W	CCT4	0.263396	0.0564735	-0.0521566	-0.0298671	0.11209	0.341651	0.223885
YDL144C	YDL144C	-0.284293	0.130311	-0.3253	-0.559954	-0.26449	-0.820046	-0.873362
YDL145C	COP1	0.230845	0.162006	0.224924	0.269668	0.329124	0.207818	0.307089
YDL147W	RPN5	0.380564	0.206162	-0.0906406	-0.169274	0.046036	-0.273775	0.0401146
YDL148C	NOP14	0.31175	0.0625761	-0.00804251	-0.08797	0.0494402	0.351165	0.450099
YDL150W	RPC53	0.265314	-0.138918	-0.288008	-0.109273	0.0443379	0.480368	0.488951
YDL153C	SAS10	-0.00897008	-0.387073	-0.327487	-0.554965	-0.554231	-0.201096	-0.097229
YDL159W	STE7	-0.0194967	0.373101	0.176729			0.182142	0.210041
YDL160C	DHH1	-0.0172451	0.0635856	-0.24479	-0.0679203	-0.0181378	-0.262114	-0.13607
YDL160C-A	MHF2
YDL161W	ENT1	-0.275899	-0.388287	-0.346603	-0.393053	-0.337949	-0.210935	0.0506036
YDL164C	CDC9	0.145625	-0.131814	0.296148	-0.0017661	0.464771	0.191912	0.210119
YDL165W	CDC36	-0.00193151	-0.222709	0.238359	0.00604216	0.209476	0.668948	0.167005
YDL166C	FAP7	0.187641	0.0987804	-0.263315	-0.211461	-0.0454129	0.190028	0.220461
YDL167C	NRP1	-0.0636768		0.756361	0.679537		0.913153	1.19249
YDL168W	SFA1	-0.868363	-0.799353	-0.842747	-1.70052	-1.23843	-2.22894	-1.68924
YDL171C	GLT1	0.502256	0.526473	-0.584509	0.385807	-1.06611	0.48782	-0.427056
YDL173W	PAR32	0.145526	-0.0872709	0.283428	0.257865	-0.0270089	-0.245058	-0.420617
YDL174C	DLD1	0.525056	-0.0237246	-0.377189	-0.764071	-0.668187	-0.702032	-0.626679
YDL178W	DLD2	0.314936	0.158853	0.448604	0.673585	0.612178	0.767358	0.546005
YDL180W	YDL180W
YDL181W	INH1	1.22575	0.830798	1.26902	1.02858	0.88629	0.792095	0.754643
YDL182W	LYS20	0.411554	-0.104873	0.739447	0.179215	0.505813	0.9045	0.983875
YDL183C	YDL183C	-0.0995583	0.182771	-0.223124	-0.151363	-0.10492	-1.06005	-0.877379
YDL185W	VMA1	-0.165506	0.0521078	0.138785	0.354892	0.348557	-0.120474	0.131186
YDL188C	PPH22	-0.23742	0.0970848	-0.0440591	-0.0309769	0.0128259	-0.46582	-0.392868
YDL190C	UFD2	0.47938	0.329282	0.361728	0.378582	0.483537	0.393653	0.435167
YDL191W;YDL136W	RPL35A;RPL35B	-0.190488	-0.0930388	0.0784492	0.0990764	0.00948885	0.23341	0.0764372
YDL192W	ARF1	0.113596	0.105492	0.0516455	0.0644284	0.216147	0.266987	0.266406
YDL193W	NUS1	-0.333827	-0.42806	0.0841056	-0.0586324		-0.572514	-0.246328
YDL195W	SEC31	0.0843535	-0.00716019	0.111774	0.132823	0.12154	0.0100676	-0.0908801
YDL198C	GGC1	0.425501	0.0995954	0.533003	0.807791	0.851158	1.01178	1.22285
YDL199C	YDL199C	-1.03839	-0.2177
YDL201W	TRM8	0.0517481	0.0666127	-0.279367	-0.25837	-0.299902	-0.0178323	0.109327
YDL202W	MRPL11	0.292004	0.162473	0.675644	0.805699	0.882699	0.834746	0.831297
YDL203C	ACK1		-0.474623	-0.178121	-0.49234			-0.561833
YDL204W	RTN2	-4.34628	-0.35819	-2.29709	-4.83113	-3.93725	-10.4954	-7.94154
YDL205C	HEM3	0.470182	0.226392	0.548005	0.637081	0.445158	1.00886	0.705606
YDL207W	GLE1
YDL208W	NHP2	0.192205	-0.113257	-0.0113283	0.145158	0.191162	0.388928	0.574164
YDL209C	CWC2		-0.235365	-0.328943		0.165644
YDL212W	SHR3	0.322868	0.46529	0.490601	0.316992	0.507789	0.387109	0.346456
YDL213C	NOP6	0.107994	-0.408439	-0.0355259	-0.153577	-0.0896427	0.294839	0.45249
YDL215C	GDH2	0.923053	0.661056	-0.454022	-2.20193	-2.10945	-1.48576	-2.01098
YDL217C	TIM22	0.221359	-0.107536	-0.190733	-0.115163	0.00755767	0.328638	0.213958
YDL218W	YDL218W		-2.03402
YDL219W	DTD1	0.348099	0.242522	0.374614	0.660966	0.879751	0.621741	0.775483
YDL222C	FMP45	-4.5264	-0.994639	-2.48747
YDL223C;REV__YIL016W	HBT1;REV__SNL1	-4.59938	-2.14541	-4.58694	-9.0427	-9.0429	-13.0191	-6.8108
YDL224C	WHI4	-0.388769	0.33147	0.270817	0.710666	0.870144	-0.0600016	-0.0148846
YDL225W	SHS1	0.437311	0.00832516	0.0436737	-0.0740761	0.0971688	0.130122	0.2084
YDL226C	GCS1	0.0499934	-0.0960983	-0.0640011	-0.028152	-0.0109882	-0.0273987	0.00907082
YDL229W	SSB1
YDL230W	PTP1			-0.341203		-0.0991175	-0.257558
YDL234C	GYP7	0.353152	0.111383	-0.291445	-0.552247	-0.577496	-1.02461	-0.642615
YDL235C	YPD1	-0.122532	-0.610124	-0.248387	-0.667229	-0.660426	-0.197431	-0.515457
YDL236W	PHO13	1.09345	0.667447	1.69789	1.73804	1.82464	1.37218	1.58181
YDL237W	AIM6	-0.107699	-0.184718	-0.0458926	0.160787	0.257163	-0.297703	-0.0468949
YDL240W	LRG1	0.159806	-0.279312	-0.0237243	0.469064	0.00397537	0.289931	-0.255063
YDL246C	SOR2
YDR001C	NTH1	-1.17404	-0.205766	-0.661811	-0.849828	-0.736918	-1.34137	-1.22376
YDR002W	YRB1	0.00156429	-0.183888	-0.207792	-0.267125	-0.0367997	0.229321	0.126698
YDR003W	RCR2	-1.06042	0.0794411	-0.72915		-0.906344		-1.3494
YDR005C	MAF1	-0.0115152	-0.162087	-0.333152	0.164527	0.0930485		-0.193297
YDR006C	SOK1	-0.633878	-0.00376867	-1.46321	-2.49998	-2.2301	-1.93686	-2.14159
YDR007W	TRP1	-0.324759	-0.0185542		0.528205	0.446354	-0.270323	-0.0256693
YDR009W	GAL3
YDR011W	SNQ2	1.64548	1.31754	2.08046	2.08494	2.30673	2.34014	2.57295
YDR012W	RPL4B	-0.811699	-0.68676	-0.390943	0.0231623	-0.252782	-0.0411919	0.0528321
YDR017C	KCS1	-0.257329	-0.207518	-0.0356971	-0.294583	-0.598181	-0.619394	-0.350431
YDR019C	GCV1	-0.266591	-0.249421	0.101414	0.0420673	0.212239	0.16285	0.241074
YDR020C	DAS2	0.329017		-0.313351	-0.0182856	0.212101	-0.327477	0.144662
YDR021W	FAL1	-0.0301807		-0.304987	-0.227631	-0.574366	-0.258866	0.151544
YDR023W	SES1	0.245545	0.0100069	0.13599	0.144363	0.183304	0.290622	0.304472
YDR025W;YBR048W	RPS11A;RPS11B	-0.11671	0.078313	0.0213135	0.166157	0.139878	0.336964	0.269782
YDR027C	VPS54	0.0170554	0.226256	0.00351744		0.402396	0.196404
YDR028C	REG1	-0.51087	-0.464358	-0.569103	-0.740202	-0.506926	-0.40435	-0.740146
YDR031W	MIX14	-1.08357	-0.458485	-0.249251	-0.367871	0.0595699	-0.902303	-0.683868
YDR032C	PST2	-0.677883	-0.0428262	-0.506054	-0.786442	-0.486461	-1.80474	-1.17406
YDR033W	MRH1	-0.0603599	-0.0508318	1.00493	0.897304	0.908223	0.705803	0.351815
YDR035W	ARO3	-0.0752517	0.0149438	-0.328898	0.0236746	-0.0398876	0.0176209	0.133159
YDR036C	EHD3	-0.0970733	-0.0507959	-0.13683	-0.233092	-0.272144	-0.657179	-0.536886
YDR037W	KRS1	0.373337	-0.105231	-0.0782085	-0.00797702	-0.0446842	0.458171	0.547646
YDR040C	ENA1	0.619212	0.266919	1.47409	1.33639	1.31763	-0.472394	1.00772
YDR041W	RSM10	0.37379	0.128454	0.720564	1.00373	0.962587	1.01202	0.769708
YDR044W	HEM13	1.0382	0.57598	0.92467	1.20143	0.732009	1.72026	1.08941
YDR045C	RPC11	0.250781	-0.0376667	0.0354339	0.0530952	-0.0641742	-0.112611	0.245351
YDR047W	HEM12	0.310388	0.233343	0.358929	0.309301	0.285149	0.0847601	-0.00273603
YDR049W	VMS1	0.112582	-0.300438	-0.546721	-0.163803	-0.197954	0.278913	-0.0626303
YDR050C	TPI1	-0.11655	-0.322925	0.000427021	-0.0622858	0.0643497	-0.014496	-0.0159433
YDR051C	DET1	-0.236535	-0.119573	-0.317153	-0.482299	-0.148747	-0.44271	-0.28111
YDR054C	CDC34	0.324796	-0.313168	0.843379	0.695748	0.38668	0.747705	0.384632
YDR055W	PST1	0.485222	-1.22931	-0.544276	-1.25407	-1.60644	-0.524331	-1.48132
YDR056C	YDR056C	-0.607667	-0.027243	-0.690038	-0.141388	0.0603827	-0.0707809	0.0517157
YDR057W	YOS9
YDR058C	TGL2			0.457074	0.377714	0.823728	0.391666
YDR059C	UBC5	-0.443477	0.000595628	0.385195
YDR060W	MAK21	0.400472	0.252441	0.219571	0.209047	0.136638	0.482175	0.626275
YDR061W	YDR061W	-0.0617279	-0.0234551	0.367053	0.607112	0.547299	0.568045	0.537871
YDR062W	LCB2	0.431705	0.376021	0.532856	0.603109	0.87042	0.654502	0.92655
YDR063W	AIM7	-0.589265	0.122736	-0.0858352	-0.08293	-0.0493837	-1.1506	-0.274133
YDR064W	RPS13	0.0177856	0.317598	0.349155	0.536465	0.520219	0.600579	0.529525
YDR067C	OCA6	0.296312	0.212541	0.19473	0.173995	0.237659	0.281803	0.258661
YDR068W	DOS2	-0.0348676	0.371851	0.313337	0.178768	0.441978	0.289817	0.0740382
YDR069C	DOA4		-0.212833		0.459859
YDR070C	FMP16	-1.32999	1.49032	-0.938258	-3.61457	-3.16276
YDR071C	PAA1	0.266334	0.0689524	0.266176	0.140928	0.0544755	0.20199	0.143897
YDR073W	SNF11
YDR074W	TPS2	-0.888162	-0.0338044	-0.274545	-0.648096	-0.606047	-2.19072	-1.76738
YDR079C-A	TFB5	1.55972	1.26105	1.29836		1.02588	1.32131	0.974042
YDR079W	PET100	0.415756	0.732025	0.970578	1.19373	1.02059	0.895884	0.815128
YDR080W	VPS41		-0.17138	0.247678	0.095864	0.246321	-0.0669397	0.258367
YDR081C	PDC2	-0.0845568	-0.495205	-0.29373	0.265022	0.136021	-0.443997	0.211161
YDR083W	RRP8	0.209588	-0.101018	-0.157579	-0.408659	-0.161149	0.187401	0.076056
YDR086C	SSS1	-0.0212236	0.0314921	-0.0505217	0.0100401	0.00919134	-0.0359555	0.317971
YDR087C	RRP1	0.404701	-0.0669229	-0.0632318	0.108492	0.13135	0.00236957	0.384666
YDR089W	YDR089W	0.0356214	0.0789372		0.90083	1.12485	0.655507	1.30671
YDR091C	RLI1	0.183751	-4.81678e-05	-0.132686	-0.122372	-0.242013	0.176112	0.12294
YDR092W	UBC13	0.339783	0.084514	0.379226	0.352257	0.386499	0.186096	0.344528
YDR093W	DNF2	-0.668476	-0.922316	0.473046	0.614107	1.05051	0.513039	0.783187
YDR096W	GIS1	-0.765653	0.0607634	0.241265	0.596692	0.521493	-0.853664	-0.534029
YDR097C	MSH6	0.0712614	0.00410101	0.19987	-0.102627	0.135254	0.182938	0.296208
YDR098C	GRX3	-0.0480935	-0.413131	-0.108178	0.484465	0.0284193	0.732707	0.649179
YDR099W	BMH2	0.0972059	0.0761705	-0.280536	-0.725144	-0.383367	-0.888095	-0.456439
YDR101C	ARX1	0.533229	0.365311	0.36638	0.478597	0.555316	0.962847	0.990521
YDR104C	SPO71	-0.20726	0.376957	-0.157991	-0.343144	0.217415	1.33065	1.18875
YDR110W	FOB1
YDR115W	YDR115W	0.0552406	-0.134517	-0.0417722	0.075012	-0.146206	0.0313023	0.0663662
YDR116C	MRPL1	-0.0276801	-0.197416	0.371941	0.47859	0.386012	0.604951	0.371109
YDR117C	TMA64	-0.25879	-0.347315	-0.0963138	-0.57511	-0.0920667	-0.16504	-0.21749
YDR118W	APC4	-0.508869		-0.362479
YDR119W	VBA4	0.0179025	0.489652	0.0393317	0.00881303	0.276225	-0.237242	0.19088
YDR119W-A	COX26	0.110491	0.767145	0.566374	0.9229	0.248057	-0.673644	-0.606849
YDR120C	TRM1	0.667588	0.62737	0.846303	0.996986	0.982407	1.18186	1.2071
YDR121W	DPB4	0.0698228	-0.155276	0.0967166	-0.0836921	-0.00343004	0.159186	0.00155036
YDR122W	KIN1	-1.22638	-0.34588	-0.779202	-0.435685	-0.194127	-1.26274	-0.503237
YDR127W	ARO1	-0.111841	0.196761	0.206262	0.780329	0.552458	0.526993	0.460689
YDR129C	SAC6	-0.341998	-0.0769508	-0.283243	-0.0726428	-0.0482614	-0.574789	-0.0835146
YDR130C	FIN1	0.555952	0.0987439	1.12011	0.991269	1.34499	0.827742	1.08444
YDR135C	YCF1	-0.154613	0.017856	-0.203009	-0.153533	0.256186	-0.406804	0.353879
YDR138W	HPR1	-0.126498	-0.120788	0.0676328	0.470284	0.5387	0.0163099	0.451395
YDR141C	DOP1	0.23822	0.239673	0.0134891	0.0246084	0.209377	0.211356	-0.131514
YDR143C	SAN1	0.12998	0.485863	0.186378	0.30783	0.421456	0.99333	0.679263
YDR144C	MKC7	0.341368	0.156342	-0.0446969	0.191268	0.374342	0.180975
YDR145W	TAF12	-0.120975	-0.0986177	-0.0361593	-0.253001	-0.128077	-0.00894402	-0.148336
YDR148C	KGD2	0.536531	0.433938	0.834279	0.603754	0.414185	0.427805	0.0948763
YDR150W	NUM1	-0.0368977	-0.222736	-0.129832	-0.423558	-0.38518	-0.494535	-0.531138
YDR152W	GIR2	0.522517	0.159922	-0.028408	-0.0714505	0.24417	0.525592	0.564316
YDR153C	ENT5	-0.318645	-0.249204	-0.444618	-0.306186	-0.11994	-0.134236	-0.152501
YDR155C	CPR1	-0.71878	-0.271153	-0.538194	-1.06317	-0.863477	-1.48285	-1.34696
YDR156W	RPA14	0.37005	0.0608973	0.0615795	-0.317153	-0.342248	0.622846	0.379674
YDR158W	HOM2	-0.168429	0.0921611	0.119219	0.31045	0.369146	0.11466	0.443583
YDR159W	SAC3
YDR161W	YDR161W	0.307673	-0.12909	-0.0198109	0.00165399	-0.0376875	-0.0380099	0.359719
YDR162C	NBP2	0.159643	-0.111257	-0.304862	-0.65809	-0.644863	-0.568871	-0.634043
YDR163W	CWC15
YDR164C	SEC1	0.225637	0.13626	-0.0276114	0.0689042	-0.0249675	-0.000902404	0.0478698
YDR165W	TRM82	0.461193	0.447585	0.226842	0.235374	0.39041	0.707945	0.597964
YDR166C	SEC5	-0.0165308	0.0573706	-0.0379734	0.0426549	0.158264	-0.0736819	0.33866
YDR167W	TAF10	-0.344435	-0.105855	-0.366941	-0.3871	-0.363945	-0.375168	-0.0931048
YDR168W	CDC37	0.264981	0.195158	0.180133	0.0927426	0.0167258	0.0711894	0.0688543
YDR169C	STB3	-0.307397	0.0455178	0.00564883	0.0318106	0.11508	0.0546635	0.182815
YDR170C	SEC7	0.0931015	0.0452683	-0.0724959	0.0746191	0.230605	-0.127704	0.0241773
YDR171W	HSP42	-1.16452	-0.254818	-1.05593	-1.3299	-1.14489	-3.24214	-2.4814
YDR172W	SUP35	0.415049	0.212705	0.330483	0.299042	0.322473	0.515084	0.492747
YDR173C	ARG82	-0.606699	-0.287466	-0.872619	-0.866458		-1.22282	-1.10667
YDR174W	HMO1	-0.209195	-0.148602	-0.319053	-0.0968345	-0.099646	-0.425755	0.175521
YDR175C	RSM24	0.223199	0.0337892	0.574898	0.788724	0.635118	0.818141	0.687827
YDR176W	NGG1
YDR177W	UBC1	0.107464	0.078316	0.17191	0.277874	0.328779	0.129135	0.105954
YDR178W	SDH4	0.720645	0.115255	-0.332744	-0.144549	0.0203181	-0.246694	0.0232314
YDR182W	CDC1	-0.302269	-0.111299	-0.140405	0.141519	0.0521326	-0.554694	-0.440321
YDR183W	PLP1
YDR184C	ATC1
YDR188W	CCT6	0.368746	0.109337	0.111286	0.102567	0.152551	0.294032	0.138314
YDR189W	SLY1	0.0876373	0.00522121	-0.225625	-0.159552	-0.0497914	-0.1793	-0.117419
YDR190C	RVB1	0.266286	0.150584	0.0916007	0.0762386	0.128914	0.137202	0.210094
YDR192C	NUP42	-0.0303836	-0.625582			-0.0905044
YDR194C	MSS116	0.402079	0.372229	0.801262	1.32057	1.16495	1.10872	1.13825
YDR195W	REF2	0.385816	-0.373823	-0.40549	-0.383545	-0.113029	0.661497	0.261595
YDR196C	CAB5
YDR197W	CBS2	0.504576	0.546068		1.32537	1.55965	1.19491	1.20944
YDR198C	RKM2
YDR200C	VPS64	-0.0675936	0.0518663	-0.0208118		0.0129699	-0.543419
YDR201W	SPC19	-0.144853	-0.106679	-0.488118	-0.280686	0.120331	0.179677	-0.414321
YDR202C	RAV2	-0.306203	0.0276121	-0.376857	-0.612196	-0.811866	-0.600339
YDR204W	COQ4	-0.49423	-0.268784	1.29068	1.38584	1.14036	0.335485	-0.0283482
YDR206W	EBS1	-0.105346	0.469081	0.188206	-0.306771	-0.118997	-0.0871413	-0.01883
YDR207C	UME6	-0.527683	-0.356001	0.0485806	0.0532623	-0.307737	0.116589	-0.199462
YDR211W	GCD6	0.241113	0.02249	-0.066005	0.0184266	0.109938	0.206865	0.33939
YDR212W	TCP1	0.185545	0.0294512	-0.0631823	-0.0438156	-0.0123723	0.194709	0.215078
YDR214W	AHA1	-0.0527234	0.258262	-0.0177388	0.0747461	-0.148984	0.222058	0.0242175
YDR216W	ADR1	-0.234857	-0.280088	1.08024	2.22055	2.26236	1.80863	1.49712
YDR219C	MFB1
YDR221W	GTB1	-0.0761423	-0.0296123	0.13031	-0.313408	0.0923327	-1.14855	-0.398469
YDR224C;YBL002W	HTB1;HTB2	-0.706546	-0.22252	-0.117672	-0.0394157	0.221219	-0.600137	-0.0988622
YDR225W;YBL003C	HTA1;HTA2	-0.288642	0.0211202	0.117988	0.0578054	0.574318	-0.1354	0.218159
YDR226W	ADK1	0.100264	-0.283174	0.265688	0.0188248	-0.114996	0.230541	0.0248479
YDR227W	SIR4	-0.446199	-0.340133	-0.136789	0.443294	0.0412122	0.419579	0.180743
YDR228C	PCF11	0.105467	0.201542	0.922189	0.934055	0.927093	0.377955	0.621001
YDR229W	IVY1	-0.783851	-0.263224	-0.902781	-1.42208	-0.694857	-1.20807	-0.677598
YDR231C	COX20	0.335397	0.0812402	0.343783	0.34551	0.497324	0.221488	0.252678
YDR232W	HEM1	3.00655	1.90671	4.43375	4.93994	4.4681	5.25556	4.77201
YDR233C	RTN1	0.154191	0.016533	-0.0458435	-0.0803276	0.0590047	-0.0508638	0.10807
YDR234W	LYS4	0.0311298	-0.251816	0.15825	0.0784653	-0.306272	0.660969	0.325404
YDR235W	PRP42	-0.286197	-0.467633	-0.0120574	-0.255788	-0.0308965	-0.430009	-0.76358
YDR236C	FMN1	0.0567587	0.1135	-0.0955407	-0.290349	-0.119973	-0.136762	-0.284161
YDR237W	MRPL7	0.247488	0.0712518	0.558234	0.956813	1.0572	0.995488	0.839121
YDR238C	SEC26	0.0625936	0.010802	0.115801	0.101262	0.164502	-0.0551814	0.172617
YDR239C	YDR239C
YDR240C	SNU56	0.0490362	0.0901501	0.161474	-0.0495805	0.418203	0.418059	-0.135826
YDR243C	PRP28	0.127145	-0.238201	0.195016	-0.1376	-0.298259	-0.0595097	0.194428
YDR244W	PEX5	-0.721909	-0.436713	0.0622171	0.61344	0.604342	0.00578272	0.416774
YDR245W	MNN10	0.656064	0.310028	0.581062	1.10176	1.31924	0.866567	1.45724
YDR246W	TRS23
YDR248C	YDR248C	-0.528583	-0.70711	0.513635	0.280406	0.993644	-0.307961	0.437871
YDR251W	PAM1	-0.312469	-0.319778	0.592626	1.05985	0.997588	0.32492	0.71473
YDR255C	RMD5
YDR256C	CTA1	0.131082	0.117209	-2.22388	-4.85061	-4.78458	-5.09786	-6.51443
YDR257C	RKM4	0.324425	-0.216767	-0.213876	-0.383028	-0.50073	-0.059728	-0.0341591
YDR258C	HSP78	-0.495564	0.262461	0.193611	0.649543	0.862915	-0.210438	0.0712169
YDR261C	EXG2
YDR262W	YDR262W	-1.37588	-0.869281	-2.93374	-4.8641	-5.48703	-5.55287	-5.28325
YDR264C	AKR1	0.696203	0.215557	0.478456	0.485532	0.853211	0.74597	1.01613
YDR265W	PEX10
YDR266C	HEL2	0.178185	0.110089	0.818142	0.556636	0.964298	0.933029	0.909661
YDR267C	CIA1	-0.20928	0.0758677	-0.142121	0.00854177	0.102811	-0.114919	-0.17749
YDR268W	MSW1	0.536374	-0.144816	0.543097	0.796386	1.10204	0.810103	0.628984
YDR270W	CCC2
YDR272W	GLO2	-0.837967	-0.386977	-0.405834	-0.498036	-1.01632	-1.37768	-1.44196
YDR280W	RRP45	0.506776	0.437587	0.371691	0.561372	0.632145	0.670572	0.492179
YDR283C	GCN2	-0.149573	0.150957	-0.283203	-0.274805	-0.525096	-0.26166	-0.573597
YDR284C	DPP1	-0.559065	0.435487				-0.75244	0.514893
YDR286C	YDR286C		-0.43373	1.03744	1.03828	1.15767	1.07325	0.613823
YDR287W	INM2	-0.706366	-0.105745	-0.595711	-0.33948	-0.16782	-0.42945	-0.157977
YDR289C	RTT103	-0.158642	-0.0230893	-0.156044	-0.215689	-0.0547546	-0.407897	-0.340952
YDR292C	SRP101	0.474056	0.244272	0.280002	0.315603	0.30378	0.27554	0.346937
YDR293C	SSD1	0.0138422	-0.0522295	-0.37187	-0.45523	-0.478803	-0.41801	-0.36888
YDR294C	DPL1	0.28771	0.436561	0.00419328	-0.0047696	0.0726794	0.0124163	0.040333
YDR295C	HDA2	0.447176	-0.0941248	0.401177	0.131165	0.313931	-0.00150559	0.0669303
YDR296W	MHR1	0.353656	0.231637	0.674975	1.01149	0.618492	0.626878	0.636203
YDR297W	SUR2	1.31835	0.595959	0.807807	0.839536	1.15828	1.34568	1.25934
YDR298C	ATP5	0.456253	0.0885536	0.601133	0.440023	0.502741	0.28492	0.209134
YDR299W	BFR2	0.178713	-0.286008	-0.00281465	-0.220981	0.119485	0.274734	0.654976
YDR300C	PRO1	0.616684	0.0852574	0.358545	0.300049	0.400494	0.61398	0.613145
YDR301W	CFT1	0.135316	-0.221017	-0.0191292	0.117446	0.264565	0.398377	0.461465
YDR303C	RSC3	-0.190433	0.0155151	0.17834	0.227607	0.149588	-0.0773488	0.147453
YDR304C	CPR5	0.173447	-0.0278603	0.19667	0.28372	0.259412	-0.180785	-0.160074
YDR305C	HNT2	0.0950865	0.0970979	-0.171291	-0.541991	-0.230645	-0.492904	-0.40538
YDR307W	PMT7
YDR308C	SRB7
YDR310C	SUM1	-0.219344	0.0467466	-0.0872323	0.454648	0.351298	0.266199	0.264098
YDR311W	TFB1	0.340137	0.349112	0.116641	-0.20509	-0.0566856	0.568907	0.196694
YDR312W	SSF2	0.375904	0.00449994	0.0934385	-0.012175	-0.0397017	0.472243	0.604179
YDR316W	OMS1	0.075147	-0.0513934	0.346235	0.648981	0.717467	0.62468	0.667596
YDR320C	SWA2	-0.0624821	-0.119763	-0.134307	-0.470572	-0.382613	-0.240485	-0.101798
YDR321W	ASP1	0.0539773	-0.34417	-0.489995	-0.438771	-0.296074	0.116993	0.204169
YDR322C-A	TIM11	0.0800492	-0.653173	1.18725	1.22491	1.29811	0.293265	0.909389
YDR322W	MRPL35	0.363647	0.228287	0.512578	0.747784	0.736455	0.819404	0.710423
YDR324C	UTP4	0.471651	0.249465	0.273459	0.41727	0.362266	0.6727	0.81393
YDR328C	SKP1	-0.340576	-0.200718	-0.753869	-0.993453	-0.818578	-0.82324	-0.867485
YDR329C	PEX3	-0.611559	-0.38746	-1.83165	-1.00389	-1.05454	-1.71879
YDR330W	UBX5	-0.078555	0.190851	-0.00128094	-0.209798	-0.136929	-0.55002	-0.694387
YDR333C	RQC1	0.0916428	-0.237596	-0.155048	-0.43901	-0.685617	-0.0142228	0.273707
YDR334W	SWR1	-2.2957		-1.76561		-1.70464	-1.61012	-1.43463
YDR335W	MSN5	0.727899	0.580707	0.523529	0.603818	0.625717	0.963428	0.654517
YDR337W	MRPS28	0.288725	0.0407182	0.553265	0.746859	0.802985	0.657853	0.477354
YDR339C	FCF1
YDR341C	YDR341C	0.319125	0.115494	0.169357	0.243079	0.223422	0.511694	0.554441
YDR342C	HXT7	1.08557	1.12364	1.4108	1.46966	1.71435	1.42064	1.49881
YDR343C	HXT6	1.01091	1.65002	1.59027	2.5893	2.85243	1.42287	2.11935
YDR345C	HXT3
YDR346C	SVF1	0.414901	0.230712	0.179067	0.328758	0.195821	0.611599	0.383272
YDR347W	MRP1	0.224644	0.292021	0.615798	0.989195	1.1858	1.02093	0.821768
YDR348C	PAL1	-0.0154917	-0.707787	0.525532	0.322792	0.514174	0.201261	0.307321
YDR349C	YPS7	0.478554	0.550451	0.00877169	-0.243759	0.134465	0.900241	0.332836
YDR350C	ATP22
YDR352W	YPQ2
YDR353W	TRR1	0.264141	-0.154481	0.0522639	-0.0223262	0.0865578	-0.091737	0.224114
YDR354W	TRP4	0.346161	0.164082	-0.166885	-0.112968	0.225461	0.439464	0.463495
YDR356W	SPC110	-0.35908	0.0973367	0.135693	0.318735	0.37132	-0.0185107	0.162181
YDR358W	GGA1	-0.591261	-0.118154	-0.527426	-0.830069	-0.592529	-1.3598	-1.0615
YDR359C	EAF1
YDR361C	BCP1	0.555366	0.304814	0.119553	-0.0103227	-0.150028	0.358185	0.541757
YDR362C	TFC6	-0.252709	0.0741615	-0.215854		-0.2829	-0.673601	-0.266823
YDR363W-A	SEM1	0.270371	0.115462	0.392485	0.404483	0.435228	0.548247	0.415631
YDR365C	ESF1	0.243724	-0.187474	0.054955	-0.0710867	0.00521585	0.218396	0.314846
YDR367W	KEI1
YDR368W	YPR1	-0.398987	-0.758978	-0.474277	-1.7814	-1.38438	-1.91337	-1.56572
YDR372C	VPS74	0.0460228	0.00695738	0.139785	0.19279	0.250724	-0.179346	0.19902
YDR375C	BCS1	0.173073	0.370486	0.555021	0.826244	1.08897	0.875356	0.702131
YDR376W	ARH1	0.126814	-0.392029	0.258523	0.407309	0.524969	0.583339	0.379492
YDR377W	ATP17	1.327	0.878652	1.62951	1.51649	1.49203	0.963045	1.23509
YDR378C	LSM6	0.736369		1.26802	1.55642	2.0788	1.11778	1.5379
YDR379C-A	SDH6
YDR379W	RGA2	0.1727	-0.388232	-0.236674	-0.0603395	-0.316894	-0.338609	0.0222711
YDR380W	ARO10	0.629361	0.718728	0.371816	0.261407	0.45517	0.636513	0.677544
YDR381C-A	YDR381C-A	0.0127635	0.19337	0.965891	0.624714	0.552077	0.157057	0.0858909
YDR381W	YRA1	-0.00866821	-0.0971963	0.331605	0.313807	0.470385	0.298835	0.410757
YDR382W	RPP2B	0.0154011	0.144542	0.49907	0.813326	0.623439	0.462649	0.730885
YDR384C	ATO3	0.588714	0.687418	-1.7102		-4.42408	-4.91774	-4.68522
YDR385W	EFT2	0.328289	0.71066	1.06833	0.721685	0.446142	0.310124	0.212836
YDR388W	RVS167	-0.591072	-0.350391	-0.430585	-0.46047	-0.305163	-0.879707	-0.586368
YDR389W	SAC7				0.641614	0.393546		0.66649
YDR390C	UBA2	0.182191	0.01864	-0.178077	-0.102677	-0.144216	0.141881	0.0632697
YDR391C	YDR391C	-0.362728	-0.0083599	0.0492362	0.194813	0.373177	-0.5947	-0.037374
YDR392W	SPT3
YDR393W	SHE9	0.272353	0.245453	0.526957	0.512819	0.440828	0.831188	0.532255
YDR394W	RPT3	0.114178	-0.091593	-0.215387	-0.404637	-0.332576	-0.329466	-0.287976
YDR395W	SXM1	0.428106	0.267427	0.161929	0.320669	0.300794	0.470772	0.545121
YDR397C	NCB2	0.47885	0.229354	0.571819	0.77366	0.942365	0.768698	0.374711
YDR398W	UTP5	0.178869	-0.233707	-0.286485	-0.0867782	0.0680803	0.489628	0.409562
YDR399W	HPT1	0.486708	0.206141	0.479763	0.592414	0.515348	1.12319	1.04238
YDR400W	URH1
YDR404C	RPB7	0.158039	0.290594	-0.352726	0.00272024	0.0412631	0.589868	0.33752
YDR405W	MRP20	-0.30625	-0.326019	0.292007	0.478375	0.230808	0.202332	0.149141
YDR406W	PDR15
YDR407C	TRS120	1.08073	0.00920297	0.154744	0.143581	0.702222	0.385139	0.596217
YDR408C	ADE8	-0.199374	-0.38455	-0.156057	0.158727	0.0587715	0.255879	0.480143
YDR409W	SIZ1
YDR411C	DFM1	0.377573	0.160612	0.368483	0.158132	0.503508	0.22832	0.110273
YDR412W	RRP17	0.0656661	-0.542602	-0.210087	0.356405	0.22292	0.0898144	0.714117
YDR415C	YDR415C
YDR416W	SYF1	0.241366	0.00561216	-0.0682774	-0.160233	0.199155	0.438588	0.309692
YDR424C	DYN2	-0.108505	0.056516	0.881713	0.952094	1.04837	0.537366	0.804698
YDR425W	SNX41	0.224312	0.374166	0.210284		0.0239486	-0.108178	-0.0829086
YDR427W	RPN9	0.493748	0.385793	0.0937442	-0.0995852	-0.00661213	0.0828323	0.110859
YDR428C	BNA7	0.366747	0.0167157	0.4075	0.295474	0.221052	0.634466	0.842115
YDR429C	TIF35	0.128592	0.0460774	0.26138	0.258072	0.363389	0.291764	0.44473
YDR430C	CYM1	0.397035	0.260874	0.389096	0.423784	0.426949	0.418533	0.346951
YDR432W	NPL3	0.0328758	0.00904287	-0.0565476	-0.0338674	0.0996616	-0.277343	0.207653
YDR434W	GPI17	-0.105375	0.145613	-0.0760229	0.0469572	0.0557394	-0.304539	0.0222404
YDR435C	PPM1	0.215143	-0.184548	-0.15492	0.236023	0.558527	0.384868	0.342348
YDR439W	LRS4
YDR440W	DOT1
YDR441C	APT2	0.709536	0.641422	0.895847	0.310214		1.34278	2.11474
YDR448W	ADA2			-0.0314927	0.0325303	0.435487		-0.236912
YDR449C	UTP6	0.421475	-0.00416661	0.341583	0.376902	0.388376	0.628195	0.799498
YDR452W	PPN1	-0.564254	-0.374065	-1.19081	-1.82514	-1.39283	-1.66895	-1.41182
YDR454C	GUK1	-0.0544646	-0.0879934	-0.0102821	0.0205177	-0.0095974	0.0263874	0.0988681
YDR457W	TOM1	0.14533	-0.129282	0.142667	-0.175505	-0.147229	-0.20683	-0.298972
YDR458C	HEH2	0.0612587	0.134229	0.201431	0.0360655	-0.0370014	0.0304706	-0.185096
YDR460W	TFB3
YDR462W	MRPL28	0.221689	-0.0387591	0.509053	0.456799	0.454356	0.558133	0.584965
YDR464W	SPP41		-1.13323	-0.513419	-1.04718	-0.647204	-0.949258
YDR465C	RMT2	0.711148	0.602305	1.25542	0.756134	0.840865	1.46223	1.82412
YDR466W	PKH3
YDR468C	TLG1	0.0449743	-0.26082	-0.100222	0.386013	-0.352505	0.604709	-0.258954
YDR469W	SDC1	0.739539		0.725076	0.221681	0.315546	1.23583	0.819374
YDR470C	UGO1	0.0286693	0.353454	0.469283	0.572942	0.499999	0.171641	0.19486
YDR472W	TRS31	0.0940291	-0.289851	-0.145581	0.19517	0.334498	0.451604	0.369839
YDR473C	PRP3	-0.209225	0.0902163	0.134233	0.827522	0.634232	0.507932	0.647728
YDR476C	YDR476C	0.62574	0.254801	0.465804	0.298529	0.661021	0.637422	0.718824
YDR477W	SNF1	0.0912555	0.145656	0.253293	0.227567	0.422081	0.103468	0.157988
YDR479C	PEX29	-0.712442	-0.171987	-0.9652
YDR481C	PHO8	-0.181734	-0.513442	-1.47411	-1.90271	-1.58999	-1.76912	-1.17436
YDR482C	CWC21	-0.0344318	0.560679	0.655412	0.0899048	0.0707849	-0.292439	0.189093
YDR483W	KRE2	0.373633	0.199098	0.790923	0.96259	0.946165	0.688084	1.0782
YDR484W	VPS52	0.0347506	-0.0603818	-0.426091	-0.0754032	0.243063	-0.186663	0.202904
YDR486C	VPS60	-0.010551	-0.115149	0.253501	-0.371893	-0.11907	-0.618823	-0.847413
YDR487C	RIB3	0.00274068	-0.154012	0.334558	0.303901	0.18615	0.380165	0.263993
YDR490C	PKH1	-0.450355	-0.0287263	-0.631685	-0.983942	-0.864195	-0.62191	-0.99204
YDR493W	MZM1	0.265896		1.77716	2.13094	2.04609	1.93147	1.76452
YDR494W	RSM28	0.193069	-0.0445524	0.528233	0.626548	0.549222	0.492998	0.361988
YDR496C	PUF6	0.446369	0.0910854	0.0643722	0.0758291	0.201617	0.538062	0.665323
YDR497C	ITR1
YDR500C	RPL37B	-0.867426	-0.595916	-0.611982	-0.556325	-0.650581	-0.664639	-0.516628
YDR502C	SAM2	0.162704	-0.0963606	-0.183316	0.971017	0.956781	1.11345	1.19883
YDR505C	PSP1	-0.307803	-0.00916563	-0.132325	-0.232695	0.0656299	-0.316708	-0.037329
YDR507C	GIN4	2.48616	-1.19093	2.36033	2.7771	3.0621	3.18754	3.355
YDR508C	GNP1	0.803562	0.280371	0.878189	0.960102	1.02651	0.926596	1.0638
YDR510W	SMT3	0.324226	0.164436	0.558869	0.902449	0.994495	0.551807	0.574282
YDR511W	SDH7	0.671698	0.805782	1.56145	1.67033	1.40918	1.23183	0.82894
YDR512C	EMI1
YDR513W	GRX2	-0.422415	0.153504	0.116296	0.13043	0.11528	-0.710892	-0.412615
YDR514C	YDR514C	0.690532	0.79171	0.566606	0.584742	0.507255	0.323479	0.747858
YDR515W	SLF1	0.182787	-0.229449	0.112756	0.283471	0.339297	0.545166	0.378043
YDR516C	EMI2	0.942762	0.777699	0.849981	1.53889	1.68141	0.888652	1.35436
YDR517W	GRH1	0.375018	0.331325	0.370026	0.453071	0.467465	0.274093	0.444091
YDR518W	EUG1	0.0809605	0.387638	-0.240561	0.116491	-0.00817291	0.00305598	-0.0670044
YDR519W	FPR2	0.27503	0.109628	-0.0163161	0.0651324	0.0123236	0.0274454	0.0925808
YDR525W-A	SNA2	-0.5622	-0.143492	-0.479666	-0.548912	-0.272033		-0.639653
YDR527W	RBA50	0.172725				-0.144856		0.841636
YDR529C	QCR7	0.621644	0.209864	0.655506	0.567034	-0.103995	0.616146	-0.0730183
YDR530C	APA2	0.471832	0.221213	0.209626	0.30613	0.365601	0.273991	0.418271
YDR531W	CAB1	0.137925	0.0615429	-0.289935	-0.182126	-0.0583988	0.209818	0.448335
YDR533C	HSP31	-3.89761	0.365429	-2.76316	-4.26256	-3.2583	-6.99715	-6.61773
YEL001C	IRC22	-0.262768	-0.192232	0.254955	0.341496	0.238891	-0.467889	0.296338
YEL002C	WBP1	-0.225758	-0.102871	-0.111361	0.0453069	0.286215	-0.0418721	0.234515
YEL003W	GIM4	-0.171668	-0.42122	0.0895558	-0.0796956	-0.17204	0.22308	0.254354
YEL005C	VAB2	-0.77591	-0.555705	-0.547952
YEL007W;REV__YOL158C;REV__GTK30I00230	MIT1;REV__ENB1;REV__GTK30I00230		0.654746	0.721576	0.964527	0.780779		0.221274
YEL011W	GLC3	-0.949081	0.692018	-0.65608	-0.450023	-0.220071	-4.6713	-2.62783
YEL012W	UBC8	0.430564		-0.271882		-0.00929894	-0.939067	-0.497219
YEL013W	VAC8	-0.417732	-0.0643042	-0.369412	-0.265684	-0.209817	-0.423975	-0.331268
YEL015W	EDC3	-0.077064	-0.446608	-0.104769	-0.482929	-0.203313	-0.373456	-0.387591
YEL017W	GTT3	-0.269705	0.314556	0.122604	0.27482	0.148818	-0.659491	-0.323572
YEL020C	YEL020C	-0.340037	-0.563401	-1.28853	-1.7852	-1.41796	-2.33244	-2.06079
YEL020W-A	TIM9	1.41607	0.601368	2.12183	2.34831	2.23224	1.96794	2.13452
YEL021W	URA3	0.238586	0.22897	-0.0272483	-0.0371763	-0.0202811	0.113038	0.134879
YEL022W	GEA2	0.435419	0.40954	0.352578	0.288667	0.561713	0.787521	0.853948
YEL024W	RIP1	0.602399	0.280987	0.839358	0.86693	0.310116	0.803677	0.104282
YEL026W	SNU13	0.224001	-0.429083	0.251299	0.420483	0.307852	0.810464	0.781986
YEL031W	SPF1	0.41878	0.108013	0.383889	0.444924	0.42278	0.731115	0.683442
YEL032W	MCM3	0.148023	0.0909961	0.493336	0.497255	0.664891	0.554245	0.622955
YEL034W;YJR047C	HYP2;ANB1	0.231965	-0.0441703	-0.285669	-0.449843	-0.545385	-0.282835	-0.238249
YEL036C	ANP1	0.572453	0.472898	0.579443	0.76848	0.939405	0.642612	1.11205
YEL037C	RAD23	0.220674	0.202047	0.219355	0.341168	0.235748	0.336994	0.309784
YEL038W	UTR4	0.415176	0.221921	-0.134455	0.200567	0.13215	0.765762	0.445965
YEL039C	CYC7	-1.42433	0.441971	-1.213	-0.602589	-0.875699	-3.1471	-2.30731
YEL040W	UTR2	0.799455	0.130187	-0.0519925	0.383821	0.659332	1.20977	1.3131
YEL042W	GDA1	0.632735	0.397342	0.884192	1.17845	1.34513	0.99997	1.19542
YEL043W	YEL043W					-0.370621
YEL044W	IES6	-0.462093	-0.553825	-0.423726	-0.4928	-0.927835	-0.363414	-0.742416
YEL046C	GLY1	3.47579	2.04472	4.44428	5.38675	5.41005	6.1506	6.25066
YEL047C	FRD1	0.589795	0.837308	-0.120576	0.408153	0.0651066	0.062842	-0.192562
YEL050C	RML2	0.0575205	-0.086507	0.187916	0.466682	0.063217	0.525339	0.0198361
YEL051W	VMA8	-0.0987257	0.178161	-0.0755284	0.0515442	0.309067	0.0406244	0.15221
YEL052W	AFG1	0.284754	0.123646	0.4252	0.678396	0.645397	0.525157	0.493467
YEL053C	MAK10
YEL054C;YDR418W	RPL12A;RPL12B	-0.252696	0.0620863	0.333883	0.373659	0.224479	0.264741	0.0402415
YEL055C	POL5	0.347824	0.263717	0.439892	0.345896	0.60811	0.56653	0.679922
YEL056W	HAT2	-0.18427	-0.260419	-0.37158	-0.374038	-0.299411	-0.547809	-0.399424
YEL058W	PCM1	0.0893433	-0.613853	-0.276674	-0.543028	-0.518023	0.215464	0.166474
YEL060C	PRB1	-0.857864	-0.489767	-1.42869	-1.48989	-0.987372	-2.72565	-1.23258
YEL062W	NPR2	-0.181299	0.349101	-0.0458992	0.259681	0.77455	0.245722	0.537819
YEL065W	SIT1
YEL066W	HPA3	0.501739	0.48647	0.824899	0.281115	0.551059	0.717666	0.752085
YEL071W	DLD3	1.68995	-0.107947	0.905045	1.69927	0.286957	3.02769	1.6382
YER001W	MNN1	1.17679	-0.924478	0.844367	2.33521	2.93182	2.8616	2.86318
YER002W	NOP16	0.972967	-0.0635326	0.573842	0.249936	0.980076	0.999053	0.429075
YER003C	PMI40	0.153832	-0.175936	-0.0903055	-0.164061	-0.379685	-0.187687	-0.181794
YER004W	FMP52	0.0281485	0.389152	-0.365243	-0.668108	-0.878987	-0.952424	-0.956551
YER006W	NUG1	0.449782	0.07503	0.239143	0.170197	0.235548	0.634286	0.776732
YER007C-A	TMA20	0.296438	-0.000116142	0.11329	-0.0363529	0.213777	0.354797	0.347192
YER008C	SEC3	0.0885893	0.0492703	-0.222499	0.0322245	0.116489	0.221583	0.0223566
YER009W	NTF2	0.441299	0.382272	0.802217	0.878872	0.822577	0.982811	0.904122
YER010C	YER010C	-0.105526	-0.118948	0.284503	-0.563466	-0.56336	-0.936131	-1.12669
YER012W	PRE1	0.347765	0.095155	-0.164698	-0.0315974	-0.0428672	-0.0124797	-0.0221611
YER014W	HEM14	0.411644	0.289218	0.0759693	0.184766	-0.127415	-0.247561	-0.0493507
YER015W	FAA2	0.506335	0.26108	-0.872392	-2.3086	-2.05672	-2.49296	-2.5838
YER016W	BIM1
YER017C	AFG3	-0.0468094	-0.156137	0.0931748	0.278571	0.365286	0.105368	0.243941
YER018C	SPC25
YER019C-A	SBH2
YER019W	ISC1	0.488584	0.0199805	0.699947	0.60304	0.694457	0.267423	0.750908
YER020W	GPA2	-0.0562078	0.387925	-0.0726304	-0.310514	-0.315955	-1.22504	-0.704902
YER021W	RPN3	0.267369	-0.0425999	-0.112699	-0.268333	-0.0571595	-0.324652	-0.279722
YER022W	SRB4	0.150607	0.0670433	-0.408955	-0.324419	-0.0310077	0.420418	-0.0137526
YER023W	PRO3	-0.264082	-0.179929	-0.136781	-0.0404735	0.106195	-0.288226	-0.0402304
YER024W	YAT2	-0.197454	-0.73	-2.93009	-6.21977	-7.1805	-4.05353	-7.06161
YER025W	GCD11	0.387909	0.0611865	0.213911	0.186748	0.23725	0.420442	0.512091
YER026C	CHO1	0.2203	0.0336803	0.2272	1.09708	1.42086	0.625233	0.676503
YER027C	GAL83	0.249854	0.0295146	0.141665	0.644797	0.509858	0.283498	0.270727
YER029C	SMB1	0.189153	0.037874	-0.125099	-0.10042	-0.00544276	0.104712	0.0207387
YER030W	CHZ1	-0.351344	-0.263856	-0.546703	-0.986259	-0.744265	-1.17398	-1.09439
YER031C	YPT31	0.35816	0.423175	0.50662	0.493916	0.669982	0.362036	0.629272
YER033C	ZRG8
YER034W	YER034W	0.158358	-0.333997	0.00332928	-0.599402	-0.255169	-0.00556768	-0.143778
YER036C	ARB1	0.208218	-0.0373984	0.0054327	-0.25793	-0.219355	-0.0530727	0.00218839
YER040W	GLN3			-0.532039	0.242151			-0.201297
YER042W	MXR1	-0.509317	-0.366804	-0.968951	-1.31673	-1.17785	-0.887252	-0.631023
YER043C	SAH1	0.535125	0.0983574	0.373396	1.00741	1.03995	0.855338	1.14173
YER044C	ERG28	1.12747	0.890679	0.669985	1.39607	1.27466	1.42015	1.43096
YER047C	SAP1	-0.0769668	0.145966	-0.128025	-0.2153	-0.27278	-0.47503	-0.8443
YER048C	CAJ1	-0.216354	-0.295321	-0.244615	-0.280125	-0.468287	-0.68804	-0.515524
YER048W-A	ISD11	1.29405	0.746235	2.03514	1.86166	2.03772	1.7008	2.05387
YER049W	TPA1	0.235102	-0.0657683	-0.081055	-0.191691	-0.0659679	0.111647	0.350601
YER050C	RSM18	-0.225149	-0.10406	0.345183	0.818734	0.465508	0.439942	0.184231
YER052C	HOM3	-0.020802	0.178963	0.0263567	0.504916	0.466415	0.336132	0.718412
YER053C	PIC2	-1.54835	-0.324038	-0.674267	0.559215	0.500714	-1.78957	-0.975372
YER054C	GIP2	-1.00515	0.0137007	-0.972283	-1.32962	-1.46375
YER055C	HIS1	-0.441186	-0.114971	-0.42335	0.129182	0.247463	0.236548	0.605169
YER056C	FCY2
YER057C	HMF1	0.228209	0.41882	0.675705	0.470569	0.424178	0.1274	0.261509
YER058W	PET117	-0.0538577	0.354807	0.621642	0.882809	1.15899	0.323668	0.376554
YER059W	PCL6	-0.526763	-0.171844	-0.698659	-0.658378	-0.078167	-0.731247	-0.471129
YER061C	CEM1	-0.40417	-0.237929	-0.329698	-0.508854	-0.348371	-0.339415	0.140058
YER062C	GPP2	0.530621	-0.504349	1.1585	0.473644	0.201965	1.40787	1.15561
YER063W	THO1	-0.386306	-0.0996655	-0.152819	-0.104875	0.0327837	-0.623794	-0.540434
YER065C	ICL1	-0.214705	-1.21067	-2.75761	-7.073	-5.6545	-5.90999	-6.34788
YER067W	RGI1	-1.08054	-0.0256774	-0.428752	0.0267984	0.72372	-2.77412	-1.44098
YER068W	MOT2	0.105656	-0.0216642	0.04869	-0.0523217	0.042781	0.0577571	-0.0600598
YER069W	ARG5,6	0.219976	0.270498	0.188714	0.703303	0.720071	0.628791	0.931877
YER070W	RNR1	1.51053	0.512162	2.25662	2.73932	3.11169	2.49868	2.86459
YER071C	TDA2
YER072W	VTC1	-0.0513133	-0.158865	-0.42232	-0.172672	-0.0650815	0.621516	0.466807
YER073W	ALD5	0.312496	0.381817	1.14186	1.02229	0.823133	0.646592	1.55233
YER074W-A	YOS1	0.303807	0.317321	0.288713	0.394064	0.561074	-0.26998	0.27583
YER077C	YER077C	-0.0671973	-0.16998	0.60911	0.632171	0.681908	0.964089	0.812593
YER078C	ICP55	-0.0210753	0.0333873	0.0824675	0.272842	-0.0893646	0.040042	0.00146882
YER079W	YER079W	-0.311268	0.193337	-0.384352	-0.519098	-0.526784
YER080W	AIM9	0.195176	0.0541108	-0.0799231	-0.191158	0.0111716	-0.606445	-0.238774
YER081W	SER3	0.501728	0.342266	2.02038	2.95343	3.26668	1.8628	3.01593
YER082C	UTP7	0.370137	0.275905	0.257919	0.108366	0.142845	0.645758	0.623683
YER083C	GET2	0.540767	0.104109	0.629939	0.916088	0.858304	0.469337	0.855663
YER086W	ILV1	0.320374	0.208235	0.0798197	0.408744	0.324505	0.400999	0.541912
YER087C-B	SBH1	-0.115728	-0.328908	-0.359429	0.244679	-0.247179	0.0242763	0.649329
YER087W	AIM10	0.445063	0.428821	0.622205	0.99059	0.61543	0.70637	0.620418
YER089C	PTC2	-0.247252	-0.166088	-0.0207626	0.192453	0.285627	0.121321	0.320022
YER090W	TRP2	0.36445	-0.0220836	-0.00540928	-0.0052966	0.143295	0.0280038	0.123025
YER091C	MET6	-0.495794	-0.120664	-0.389063	0.573353	0.454859	0.48076	0.667657
YER092W	IES5
YER093C	TSC11
YER093C-A	AIM11	0.205787	0.27847	0.730885	0.804168	0.747578	0.091872	0.197705
YER094C	PUP3	0.245406	0.212418	0.0924789	0.0119886	0.0834157	-0.0939435	-0.0151234
YER095W	RAD51	0.531733	0.0739975	0.819695	0.496617	0.35409	0.697148	0.656966
YER099C	PRS2	0.119212	-0.0296061	-0.0845695	-0.196912	-0.214056	-0.182061	-0.306399
YER100W	UBC6
YER101C	AST2	-0.489941	0.128706	0.152538	-0.111837	0.331464	-1.04068	-0.752335
YER102W;YBL072C	RPS8B;RPS8A	-0.361882	0.000290728	0.12836	0.164681	0.140325	0.0168118	0.225304
YER103W	SSA4	-0.758024	1.16958	-1.46361	-1.06613		-1.44044	-1.34372
YER105C	NUP157	-0.0774455	-0.0876725	-0.263286	0.161676	0.0982776	-0.245192	0.0209789
YER107C	GLE2	0.109365	-0.0308309	-0.103704	-0.252386	-0.203383	-0.0300813	-0.157946
YER110C	KAP123	0.1968	0.307915	0.379394	0.309841	0.306154	0.18515	0.329785
YER111C	SWI4	-0.460895	-0.391085	-0.612593	-0.34711	-0.778315	-0.299305	-0.553186
YER112W	LSM4	-0.128407	0.0631664	0.140444	0.390298	0.281525	-0.169502	0.166982
YER113C	TMN3	-0.113347	0.112868	0.00612931	0.65315	0.434333	0.0318419	0.213288
YER114C	BOI2	-0.19213	0.0759029	0.0335991	-0.0669325	0.01644	-0.42285	0.111735
YER117W;YBL087C	RPL23B;RPL23A	-0.337771	-0.0800114	0.0111167	-0.0820303	-0.27422	0.00824247	-0.329246
YER118C	SHO1	0.267978	0.442279	0.259637	0.629756	0.653192	0.712	0.805608
YER120W	SCS2	-0.0878092	0.0455076	-0.00549466	0.141121	0.289874	-0.235194	0.0236288
YER122C	GLO3	-0.176665	-0.0660733	0.119848	0.0747068	0.100731	-0.439565	-0.0314371
YER123W	YCK3	-0.245396	-0.375654	0.10797	0.0771249	0.10352	-0.0342636	0.130862
YER125W	RSP5	0.00564275	-0.000473495	0.0363233	0.0397317	0.168026	-0.36414	-0.00131364
YER126C	NSA2	0.540744	0.0745902	0.672819	0.853049	0.623772	0.87558	1.09359
YER127W	LCP5	0.4896	0.0284334	-0.0677996	-0.139373	-0.0321135	0.429464	0.476776
YER129W	SAK1				0.12297
YER133W	GLC7	-0.0037178	0.136237	0.115399	0.116299	0.284933	-0.00532196	0.162861
YER134C	YER134C	-0.223073	-0.28704	0.124569	0.1497	0.143089	-0.18137	0.227302
YER136W	GDI1	0.508101	0.462418	0.154206	0.0399271	-0.0886814	-0.229763	-0.137488
YER137C	YER137C
YER139C	RTR1	-0.0180924	-0.330235	0.0748213	-0.165184	-0.0592779	-0.218459	-0.479483
YER141W	COX15	0.275328	0.779636	0.511444	1.28836	1.16161	0.65871	0.894478
YER143W	DDI1	0.424184	0.301038	-0.185691	-0.541841	-0.291955	-0.440174	-0.30506
YER144C	UBP5	0.0557164	-0.324646	-0.760202	-0.601488	-1.18981	-0.498346	-1.27513
YER145C	FTR1
YER146W	LSM5
YER148W	SPT15	0.15733	0.29363	0.595801	0.636073	0.701822	0.738565	0.828051
YER149C	PEA2
YER151C	UBP3	0.380919	0.0327759	0.118204	0.349176	0.387023	0.705918	0.769765
YER152C	YER152C	-0.138072	-0.408707	-0.23693	-0.212142	-0.228348	-0.531029	-0.163922
YER154W	OXA1	0.339647	0.098634	0.720962	0.85861	0.955434	0.616374	0.623947
YER155C	BEM2	0.294916	0.349302	0.221104	0.213482	0.255491	0.451022	0.228847
YER156C	YER156C	0.172183	0.146437	0.00616655	0.326655	-0.293996	0.4244	0.204454
YER157W	COG3	0.388975	0.0227224	-0.322597	-0.334173	-0.209457	0.406881	0.158597
YER159C	BUR6	0.848552	0.616029	0.998742	1.02044	1.02226	1.16045	1.10398
YER161C	SPT2	0.144101	0.00124803	0.273877	0.0728464	0.360122	0.132723	0.00342491
YER162C	RAD4	-0.529028	-0.0944707	-0.574718	-0.915132	-1.0441	-0.83968	-0.586468
YER163C	GCG1
YER164W	CHD1	0.16137	0.229444	0.534217	0.529262	0.685285	0.435483	0.716364
YER165W	PAB1	-0.0295132	-0.115096	0.0206096	0.0171098	0.0426222	0.0341278	0.06813
YER166W	DNF1	-0.115278	0.0875769	0.349839	0.574717	0.73473	0.00270347	0.41398
YER168C	CCA1	1.46382	0.310969	0.819027	0.988689	1.00703	1.12425	1.032
YER169W	RPH1		-0.253398			-0.996907		-0.816072
YER170W	ADK2	0.318878	0.211368	0.253273	0.366847	0.489356	-0.324387	0.0116032
YER172C	BRR2	0.557506	1.15855	0.80784	0.319048	0.696124	0.32921	0.343815
YER174C	GRX4	0.165788	0.283145	-0.265343	-0.272323	-0.786464	-0.0128502	-0.113568
YER175C	TMT1	-0.814068	-0.0234784	-0.776497	-0.840527	0.0112434	-1.77982	-0.497154
YER176W	ECM32	0.676919	-0.279696	-0.0636646	-0.0339303	0.498211	0.201241	0.233474
YER177W	BMH1	-0.0632106	0.215963	0.264476	0.375723	0.42383	-0.119488	0.167903
YER178W	PDA1	0.0611765	0.0843463	0.186545	0.214572	0.24695	-0.113721	-0.0666661
YER180C-A	SLO1	-0.242244	-0.318492	-0.123272		-0.414508	0.24729	0.039469
YER182W	FMP10	-0.168217	0.0387846	0.222225	0.408866	0.0812072	-0.362473	-0.541239
YER183C	FAU1
YFL001W	DEG1	0.414249	-0.284264	0.281776	0.199908	0.670895	0.226463	0.561221
YFL002C	SPB4	0.0586131	-0.0599459	0.249663	0.131782	0.102386	0.0895534	0.840435
YFL004W	VTC2	0.122906	0.000605114	-0.125088	-0.0584715	-0.00883503	0.233494	0.29635
YFL005W	SEC4	0.375337	0.183652	0.262923	0.294268	0.276127	0.106854	0.200947
YFL007W	BLM10	-1.66266	0.154086	-2.21366	-2.10485	-2.32379	-3.08941
YFL008W	SMC1	-0.0569267	-0.1165	-0.0636863	-0.049295	-0.0819496	0.216866	-0.170237
YFL010C	WWM1	-0.437111	-0.737417	-0.144136	0.282525	0.0693555	0.343558	0.712669
YFL013C	IES1	-0.0501201	-0.237965	-0.476105	-0.346632	-0.515482	-0.266558	-0.579293
YFL014W	HSP12	-4.69227	-1.84991	-2.52222	-7.23033	-7.03933	-12.0144	-10.8301
YFL016C	MDJ1	0.377496	-0.017045	0.489936	0.490288	0.343159	0.662709	0.395347
YFL017C	GNA1	-0.311843	-0.0799908	0.3157	0.489555	0.792515	-0.491219	0.0150027
YFL018C	LPD1	0.219622	-0.100654	0.349741	0.255451	0.203193	0.119769	-0.0551495
YFL021W	GAT1	0.628799	-0.0417201	1.08192	1.61013	1.26867	1.32756	1.12654
YFL022C	FRS2	0.392016	0.276685	0.352627	0.523293	0.581968	0.721778	0.573494
YFL023W	BUD27	-0.805568	-0.813557	-0.888841	-1.32257	-0.978773	-0.78462	-0.912695
YFL024C	EPL1	-0.662754	-0.79206	-0.891189	-1.13911	-1.20999	-0.688467	-0.711206
YFL026W	STE2
YFL028C	CAF16	0.273971	0.162569	0.0869179	0.129332	0.190461	0.15191	0.312198
YFL030W	AGX1	0.307013	0.290544	0.688118	0.417077	0.433961	-0.709347	-1.09576
YFL033C	RIM15	-1.50342	-0.996066	-1.54803	-1.64373		-1.22143	0.208987
YFL034C-A	RPL22B	-0.168		-0.0908704	0.984379	0.539801	1.7243	1.22287
YFL034C-B	MOB2
YFL036W	RPO41	-0.799467	-1.6915	0.101637	1.16953	1.2323	1.16641	1.13803
YFL037W	TUB2	0.190898	0.169128	0.354773	0.381926	0.358386	0.126068	0.268565
YFL038C	YPT1	0.31551	0.261081	0.365951	0.365371	0.475607	0.376709	0.556341
YFL039C	ACT1	0.0233068	0.13957	0.310022	0.509614	0.50392	0.0960188	0.26531
YFL041W	FET5	-0.157773	-0.0961615	-0.0337924	-0.618981	0.746192	-1.19971	0.454906
YFL042C	YFL042C	-0.0392504	0.621297	-0.467047	-0.507749	0.915108	-0.22538	2.25413
YFL044C	OTU1	-0.0151754	0.135997	-0.333206	-0.965653	-0.638621	-0.704306	-0.456462
YFL045C	SEC53	0.115372	0.190047	0.265953	0.436019	0.673356	0.471083	0.555105
YFL046W	FMP32	0.468697	0.258415	0.913779	0.161944	0.545077	0.589385	0.104673
YFL047W	RGD2	-0.0359014	0.200527	-0.0492134	0.308032	0.121269	0.212209	0.203706
YFL048C	EMP47	0.304881	0.0666983	-0.0639131	-0.0786952	0.0795458	0.121545	0.280073
YFL049W	SWP82
YFL054C	YFL054C	-0.204849	-0.204867	-0.414953
YFR001W	LOC1	0.19573	0.10905	0.437907	0.208299	0.203605	0.259023	0.403543
YFR002W	NIC96	0.21387	0.103417	-0.00794167	-0.0288693	0.0945761	0.132493	0.238746
YFR003C	YPI1	-0.294708	-0.112817	0.0881397	0.137467	0.261841	-0.559312	-0.436919
YFR004W	RPN11	0.15722	-0.0104099	-0.12775	-0.254806	-0.20691	-0.0446791	-0.000153695
YFR005C	SAD1	-0.437298	-0.278972	-0.156023	0.13279	-0.358081	-0.198477	0.0145169
YFR006W	YFR006W	0.396806	-0.0339636	0.069139	-0.380211	-0.121636	-0.231556	-0.0643314
YFR007W	YFH7	0.0663496	-0.0995664	0.405416	0.483146	0.45825	0.367857	0.328596
YFR009W	GCN20	0.0931487	-0.0516802	-0.186646	-0.243356	-0.186425	-0.0323053	0.0902755
YFR010W	UBP6	0.260266	0.0231147	0.0743402	-0.0489752	0.0277651	-0.21152	-0.0853025
YFR011C	MIC19	0.283193	-0.00135352	0.602615	0.572329	0.66903	0.657528	0.393228
YFR013W	IOC3	0.206978	0.25628	0.293111	0.672804	0.446041	0.270161	0.321194
YFR014C	CMK1	-0.469147	0.248644	-0.304236	-0.343119	-0.00719861	-1.21298	-1.03192
YFR015C	GSY1	-0.614501	0.83428	0.169248	1.48423	1.47475	-1.23232	-0.120679
YFR016C	YFR016C	-0.226023	0.0803646	0.0438929	0.134327	0.104075	0.105041	-0.116446
YFR017C	IGD1	-0.975138	0.0594523	-0.779321	-0.759959	-0.670072	-2.1324	-1.67087
YFR018C	YFR018C
YFR019W	FAB1	-0.152635		0.386753	-0.0346735	-0.21286	-0.0602964	-0.281477
YFR021W	ATG18	0.325224	-0.173131	-0.210062	-0.250652	-0.227908	-0.141397	-0.14511
YFR024C-A	LSB3	-0.26962	-0.323185	-0.289343	-0.623656	-0.112811	-0.664093	-0.183522
YFR025C	HIS2	0.0557069	0.056381	-0.0502545	0.103224	0.229671	0.0776389	-0.142353
YFR028C	CDC14	-0.0128567	-0.284152	-0.00148914	-0.223944	-0.197619	-0.319768	-0.157797
YFR030W	MET10	-1.49251	-0.766528	0.0332478	-0.0605713	-0.433488	-0.0296664	0.351991
YFR031C	SMC2		-0.272207	0.012069	0.139529	-0.0147671	-0.650832	-0.0950868
YFR032C-A	RPL29	-0.588162	-0.483755	-0.430533	-0.498839	-0.366792	0.147478	-0.251937
YFR033C	QCR6	0.246363	-0.513798	0.00495207	-0.0357221	-0.698954	0.0110171	-0.632304
YFR034C	PHO4
YFR037C	RSC8	-0.119769	-0.107897	0.0198852	-0.102696	0.106955	-0.189641	0.031852
YFR039C	OSW7	-0.00884729	0.499872	0.38025	0.713729	0.566159	0.22329	0.732818
YFR040W	SAP155	0.146597	-0.0506216	0.10099	0.175943	0.258849	0.11768	-0.135035
YFR041C	ERJ5	0.00984182	0.498481	0.821923	1.14593	1.34374	1.12122	0.878327
YFR043C	IRC6	-0.63436	-0.521473	-1.16296	-0.652729	-0.323013	-0.768572	-0.137044
YFR044C;REV__YMR035W	DUG1;REV__IMP2	0.00986637	-0.261261	-0.100338	-0.511326	-0.630235	-0.531885	-0.57542
YFR045W	YFR045W	-0.0703671	-0.257844	0.121986	-0.477522	-0.263142	-0.671224	-0.485898
YFR047C	BNA6	-0.483656	0.197575	0.130305	0.497617	0.370029	-0.146243	-0.0750728
YFR048W	RMD8	-0.00138235	-0.0153467	-0.168915			0.130522
YFR049W	YMR31	0.535993	0.278609	0.781831	0.35801	0.400598	0.523844	0.180377
YFR050C	PRE4	-0.00819466	-0.191686	-0.0701961	-0.429551	-0.0113598	-0.281151	-0.241128
YFR051C;REV__YKL103C	RET2;REV__APE1	0.384761	0.127281	0.258348	0.176319	0.289396	0.15417	0.252331
YFR052W	RPN12	0.275756	-0.0252734	-0.164211	-0.287414	-0.0861522	-0.119476	-0.0865934
YFR053C	HXK1	0.551577	0.503693	0.809216	1.10795	1.28682	0.25942	0.666518
YGL001C	ERG26	0.641241	0.322607	0.108418	0.543574	0.426285	0.581875	0.670289
YGL004C	RPN14	-0.0188039	0.109251	0.0765929	0.0493277	-0.0933492	-0.166339	-0.759679
YGL005C	COG7	0.109052	0.129788	-0.0367574		0.327606	-0.0283456
YGL006W	PMC1	-0.696292	-0.207838	-0.11087	-0.278483	-0.214092	-1.20358	-0.911757
YGL008C	PMA1	-0.182067	-0.239859	0.419746	0.258735	0.229148	0.175431	0.283558
YGL009C	LEU1	0.0011578	-0.00257677	-0.352367	-0.0401799	-0.993173	-0.0693922	-0.529424
YGL010W	MPO1	-0.813541	-0.133931	-0.335871	-0.249629	-0.18411		-0.911694
YGL011C	SCL1	-0.0307216	-0.0291465	-0.173325	-0.26991	-0.187829	-0.327758	-0.240047
YGL012W	ERG4	0.548651	0.205348	0.662965	0.727398	0.804231	0.849954	0.954089
YGL013C	PDR1		0.0833478		0.32247			-0.0141237
YGL014W	PUF4	0.511049	0.513581	0.287251	0.171831	0.32893	0.560975	0.545377
YGL016W	KAP122	0.403338	-0.104287	-0.217264	0.999291	0.417361	1.05681	0.718391
YGL018C	JAC1	-0.199309	-0.07369	0.228169	0.528861	0.186655	0.0872921	0.238874
YGL019W	CKB1	-0.012126	-0.138674	-0.0953854	-0.0434948	0.00585151	-0.0356082	0.118487
YGL020C	GET1	-0.0985854	0.0992441	-0.0637518	0.16151	0.30508	-0.152008	0.574899
YGL022W	STT3	0.371818	0.433684	0.356388	0.527459	0.565118	0.623653	0.559058
YGL023C	PIB2	-0.0355673	0.0631512	0.121259	0.00547161	-0.00638503	-0.278972	-0.366351
YGL025C	PGD1	0.315791	0.0806388		-0.00692402		0.245105	0.241787
YGL026C	TRP5	0.0222437	0.112239	-0.0525817	0.210801	0.172794	0.157504	0.305132
YGL027C	CWH41	0.114864	0.120994	0.211519	0.317377	0.353786	-0.0339691	0.14036
YGL028C	SCW11
YGL030W	RPL30	1.16469	1.2192	1.87052	1.98008	1.81972	1.82583	1.92361
YGL031C	RPL24A	-0.449718	-0.290044	0.0836957	0.152151	0.0734175	0.0621426	-0.0511775
YGL035C	MIG1
YGL036W	YGL036W	0.558387	0.114077	-0.0168915	-0.0498077	-0.378562	-0.83579	-1.04173
YGL037C	PNC1	-0.782571	-0.641068	-0.439997	-1.53982	-1.17896	-2.57751	-2.35524
YGL038C	OCH1	-0.538603	-0.0640004	-0.283447	-0.443412	-0.237684	-1.12773	-0.858099
YGL039W	YGL039W	2.89643	0.52909	2.02089	2.40345	2.64618	3.74336	3.42546
YGL040C	HEM2	0.303539	0.361125	0.576497	0.799334	0.859984	0.759075	0.598178
YGL041W-A	YGL041W-A
YGL043W	DST1	-0.158327	-0.297605	-0.19597	-0.271313	-0.36172	0.11212	-0.0597779
YGL044C	RNA15	-0.693101			0.391277
YGL047W	ALG13	-0.418564	0.358795	-0.103239	-0.343808	0.0457006	-0.40818	-0.30923
YGL048C	RPT6	0.289262	-0.123937	-0.260027	-0.39851	-0.283447	-0.151754	-0.285148
YGL049C	TIF4632	-0.375902	-0.254849	-0.106382	0.0845552	0.174152	0.0195258	0.182614
YGL050W	TYW3	0.719121	0.0819439	0.769103	0.649364	0.860029	1.20026	0.759069
YGL054C	ERV14	0.44268	0.724262	0.785095	1.02515	1.23166	0.359923
YGL055W	OLE1	3.09297	1.73839	2.19635	3.01429	2.43234	2.7513	2.54276
YGL056C	SDS23	0.892741	0.463625	0.233638	-0.00369331	0.0112096	0.435057	0.308741
YGL057C	GEP7	1.03154	0.873736	1.65734	1.72193	1.73144	1.29839	1.12423
YGL058W	RAD6		0.159859	0.149282	0.353681	0.246253	0.528122	0.427434
YGL059W	PKP2	-1.0453	-0.157566	-1.18107	-0.841188	-0.73197	-1.68944
YGL060W	YBP2	0.0551924	0.0158793	0.0824049		-0.156254	0.0401483	0.0701618
YGL061C	DUO1	-0.0735709	0.170564	0.0228814	0.289448	0.218961	-0.422885	-0.265946
YGL062W	PYC1	0.295794	-0.3206	-0.0184622	-0.428056	-1.05433	0.113974	-0.570368
YGL064C	MRH4	0.698606	0.218545	0.307066	0.500778	0.0331808	1.1136	0.597809
YGL065C	ALG2	0.450727	0.0820846	0.255545	-0.0904856	0.161472	-0.035711	0.200615
YGL066W	SGF73	-0.0421231	-0.36399	-0.0146774	0.088359	0.342554	-0.158438	0.182894
YGL067W	NPY1	-0.478428	-0.661106	-0.391785	3.24559	-0.82636	-1.24815	0.373608
YGL068W	MNP1	1.20587	1.17177	1.73765	1.91189	1.69959	1.60893	1.44293
YGL070C	RPB9
YGL071W	AFT1
YGL073W	HSF1	0.0215498		0.127731	-0.184673	-0.0365385	-0.386416	-0.337681
YGL076C	RPL7A	-0.0315141	0.28221	0.421427	0.495846	0.460252	0.533261	0.511831
YGL078C;REV__YHR056C	DBP3;REV__RSC30	0.714333	0.399204	0.588126	0.519136	0.58199	1.11851	0.992006
YGL080W	MPC1	1.08349	0.630818	0.111455	-0.699313	-1.20114	-0.71028	-0.637289
YGL082W	YGL082W	-0.143452	0.201448	0.0411113	0.0698518	0.309414	-0.201579	0.251524
YGL083W	SCY1	0.489993	0.391932	0.27653	0.18782	0.136378	0.457131	0.35691
YGL084C	GUP1	0.373591	0.0668903	0.0849827	-0.774166	0.323593	0.98854	0.163237
YGL086W	MAD1	-0.0638949	0.182859	0.201351	0.181869	0.47743	-0.126438	0.205332
YGL087C	MMS2	-0.065421	-0.157126	-0.142012	-0.283098	-0.410705	-0.0824282	-0.335799
YGL091C	NBP35
YGL092W	NUP145	0.297962	0.116256	0.148313	0.149784	0.341159	0.23353	0.276834
YGL094C	PAN2	0.50005	-0.492162	-0.12684	0.239473	0.586696	-0.211901	-0.540985
YGL095C	VPS45	0.612628	0.62024	0.336909	-0.119448	0.0228796	0.209166	-0.126759
YGL097W	SRM1	0.0311204	-0.213636	-0.0569458	0.156367	0.293171	-0.104205	0.188849
YGL098W	USE1
YGL099W	LSG1	0.0569666	0.0270607	-0.124013	0.0320178	0.0629557	0.138343	0.395496
YGL100W	SEH1	-0.204419	0.0430123	0.112565	0.192323	0.0944497	-0.177855	0.171458
YGL101W	YGL101W	-0.727549	0.653858	0.449229	1.17925	1.24533	0.297369	1.0727
YGL103W	RPL28	-0.150677	-0.0842898	0.0481428	0.174088	0.0535247	0.293564	0.0943548
YGL105W	ARC1	0.107509	-0.00245181	0.0267557	-0.0582017	-0.0803413	0.0620453	-0.0912636
YGL106W	MLC1	0.660057	0.503492	0.640527	0.581555	0.519099	0.680679	0.490532
YGL107C	RMD9	0.521283	0.197406	0.434077	0.691651	0.653196	0.774013	0.728799
YGL108C	YGL108C	-0.785551			-0.786183	-0.861828	-0.662213
YGL110C	CUE3
YGL111W	NSA1	0.563532	0.228505	0.126871	0.272161	0.327236	0.639115	0.458385
YGL112C	TAF6	-0.0309106	0.0149497	-0.171699	-0.0510063	0.0189354	0.117358	-0.0752687
YGL114W	YGL114W
YGL115W	SNF4	0.231643	0.374962	0.498254	0.672504	0.698841	0.502913	0.641991
YGL119W	COQ8	0.849268	0.817704	0.179059	0.735279	0.796105	1.08219	0.76684
YGL120C	PRP43	0.281042	0.0762533	0.083478	0.266184	0.239125	0.381896	0.766011
YGL121C	GPG1	-0.272034	1.38172	0.322587		-0.403125		-1.77768
YGL122C	NAB2	-0.246734	-0.299079	-0.376389	-0.705958	-0.402118	-0.493719	-0.244198
YGL123W	RPS2	-0.254653	0.0242748	0.0705649	0.177362	0.293174	0.236991	0.372126
YGL125W	MET13	-0.940135	-0.237489	-0.407272	0.44589	0.395918	-0.601608	-0.13903
YGL126W	SCS3			-0.157689	-0.171583	-0.0448562		-0.093857
YGL129C	RSM23	0.228172	0.0643142	0.573388	0.699407	0.678227	0.605346	0.583937
YGL130W	CEG1	0.435719	0.451491	0.24401	0.405885	0.262731	0.171299	0.182648
YGL131C	SNT2
YGL133W	ITC1	0.0728446		-0.356042	0.723938	0.327994	0.569725	0.653147
YGL137W	SEC27	0.0600677	0.140299	0.232915	0.311449	0.371401	0.154026	0.293114
YGL139W	FLC3	-0.0703606	0.365973	0.242287	0.709782	0.766358	0.0344285	0.39346
YGL140C	YGL140C	0.0971232	0.101452	0.466733	0.496443	0.5016	-0.379317	0.436991
YGL143C	MRF1	0.0676097	0.258652	0.630794	0.924521	0.174575	0.821137	0.597922
YGL145W	TIP20	0.685318	0.591463	0.0894844	0.0352551	-0.0818128	0.314771	0.322246
YGL147C	RPL9A	-0.217548	0.0721248	0.0659571	0.219625	0.261351	0.412983	0.227223
YGL148W	ARO2	0.134966	-0.101749	-0.118939	0.00837641	0.156082	0.41819	0.534879
YGL150C	INO80	-0.195159	-0.153198	-0.256824	-0.358322	-0.194573	-0.34848	-0.418039
YGL151W	NUT1	0.383138	0.19871	0.132659	0.128013	0.411204	0.225789	0.185535
YGL153W	PEX14	0.0738941	0.159314	0.0768263	-0.0412019	0.105058	-0.632639	1.11394
YGL155W	CDC43
YGL156W	AMS1	-0.790828	-0.141726	-1.14145	-2.1875	-1.88402	-3.03817	-2.79131
YGL157W	ARI1	0.149914	-0.665733	-0.80669	-1.31473	-1.3606	-0.649261	-0.278623
YGL159W	YGL159W	0.371446	0.29079	0.170766	0.117571	0.48302	0.148048	0.521162
YGL160W	AIM14	0.526841	0.264189	0.444528	0.587413	0.597308	0.640726	0.244361
YGL161C	YIP5
YGL164C	YRB30	-0.0051042	0.253803	-0.201089	-0.311615	0.231381		-0.672891
YGL166W	CUP2
YGL167C	PMR1	0.0502424	0.0743475	-0.123063	0.0125319	0.0974174	0.0231542	0.0834978
YGL169W	SUA5	-0.0601348	-0.0452613	-0.0199369	-0.0385995	0.240614	0.124514	-0.0116709
YGL171W	ROK1	0.427123	0.544847	1.12489	0.947755	1.12458	1.41958	1.64139
YGL172W	NUP49	0.252344	0.133173	0.298563	0.269778	0.416996	0.0323529	0.273737
YGL173C	XRN1	-0.0715712	-0.0738413	-0.167466	-0.0152785	0.164871	-0.0752943	-0.0132345
YGL174W	BUD13	0.443867	0.276542	0.131394	-0.117024	0.0205455	0.211296	-0.257291
YGL178W	MPT5	0.146263	-1.60073	0.708463	1.51915	0.335888	-1.59712
YGL180W	ATG1
YGL181W	GTS1	-0.028626	-0.167206	0.198895	0.150836	0.334035	-0.15782	0.0761716
YGL184C	STR3
YGL185C	YGL185C	-1.0518	-0.0744235		-0.714128	-0.593008		-0.498562
YGL187C	COX4	0.712733	0.156475	0.625469	0.664734	0.308	0.437318	0.100315
YGL189C	RPS26A	-1.26349	-0.821399	-0.78036	-0.618913	-0.762971	-0.951928	-0.648157
YGL190C	CDC55	-0.391902	0.0841584	-0.531901	-0.687177	-0.506456	-0.951341	-0.71636
YGL191W	COX13	1.44426	0.992823	1.89476	1.46763	1.11433	1.6623	1.30256
YGL195W	GCN1	0.347497	0.180202	-0.0281958	-0.126855	0.0346195	0.259747	0.307932
YGL196W	DSD1	0.225956	0.181028	-0.388367	-0.470192	-0.32459	-0.398703	-0.364442
YGL197W	MDS3	-0.748223	0.02082	-0.610013	-0.472606	-0.548165	-1.79843	-1.49031
YGL198W	YIP4	-0.344176	-0.249906	-0.342022	-0.283998	-0.0719853	-0.529827	-0.264168
YGL200C	EMP24	0.173068	0.231457	0.406376	0.204329	0.29802	0.0622427	0.327954
YGL201C	MCM6	0.430321	0.143212	0.384549	0.550211	0.70773	0.49671	0.440982
YGL202W	ARO8	0.0951555	0.0610205	0.145691	0.229175	0.238251	0.145027	0.344337
YGL205W	POX1	0.142261	0.389116	-0.893292	-2.25718	-1.78517	-2.62503	-2.48018
YGL206C	CHC1	0.101808	0.136021	0.050326	0.126192	0.27153	-0.181767	-0.0609911
YGL207W	SPT16	0.211478	0.00302739	-0.0152635	-0.0926385	-0.0577764	-0.00962337	0.0990446
YGL208W	SIP2	-0.00400347	0.121145	-0.245519	-0.236914	-0.0123591	-0.457511	-0.243628
YGL210W	YPT32	0.852559	0.486114	0.500836	0.437157	0.375668	0.873307	0.570735
YGL211W	NCS6	0.737005	0.319474	0.409541	0.225406	-0.253317	0.512489	0.0254573
YGL212W	VAM7	0.17182	-0.0236702	-0.172168	-0.298349	0.137667	-0.567778	-0.425893
YGL213C	SKI8	0.0356903	-0.282149	-0.0424999	-0.537246	-0.00286892	-0.23456	0.027137
YGL220W	FRA2	0.0243981	-0.18048	0.135955	-0.00654697	0.246486	-0.154788	0.297343
YGL221C	NIF3	0.0434942	-0.259141	-0.320797	-0.419345	-0.22929	-0.190266	-0.163297
YGL223C	COG1	-0.222126	0.0138653	0.181214	-0.283349	-0.00794722	0.00412633	0.0989286
YGL224C	SDT1
YGL226C-A	OST5	-0.17143		0.17701	0.0815221	0.410568	-0.986583
YGL226W	MTC3	0.0742992	-0.210672	0.561001	0.747616	1.09036	0.671919	0.373328
YGL227W	VID30	-0.432286	0.0979016	-0.469263	-0.632446	-0.545319	-1.50279	-1.0535
YGL228W	SHE10	0.0021499	0.139643	-0.102737	-0.122353	-0.0463976	-0.224059	-0.0140924
YGL231C	EMC4	0.286562	-0.22623	-0.0548334	-0.352523	-0.00178254	0.101981	0.0277869
YGL232W	TAN1	0.147195	0.0664306	0.206475	0.443269	0.429544	0.359979	0.128794
YGL233W	SEC15	0.336195	0.362546	0.37754	0.699147	0.530977	0.186875	0.244096
YGL234W	ADE5,7	0.194275	0.148472	0.435584	0.67578	0.536652	0.8689	0.812174
YGL236C	MTO1	0.865727	0.703345	2.38231	2.7312	2.69521	2.84105	2.36241
YGL237C	HAP2
YGL238W	CSE1	0.0517661	0.0417428	0.108608	-0.152171	0.0923853	0.324496	0.369374
YGL241W	KAP114	1.62347	1.24481	1.1106	0.780351	1.1029	0.939144	1.05279
YGL242C	YGL242C	-0.234134	-0.546812	-0.344592	-0.523252	-0.416836	-0.366052	-0.223058
YGL243W	TAD1
YGL244W	RTF1	0.149442	-0.123757	0.0922773	0.164789	0.246266	0.0575018	0.0469937
YGL245W	GUS1	0.140569	0.112615	0.0330211	0.072638	0.163568	0.193335	0.226932
YGL246C	RAI1	0.468271	0.032475	0.234468	-0.0688668	0.242736	0.497179	0.533608
YGL248W	PDE1	0.00542152	-0.00140068	-0.0517516	-0.331752	-0.233606	-0.655581	-0.409985
YGL250W	RMR1	-0.208651	0.130486	-0.792649	-0.363664			-0.535055
YGL252C	RTG2	0.470373	0.236187	0.00381529	0.120647	0.253151	0.261991	0.22676
YGL253W	HXK2	1.70035	0.0311947	0.993376	1.08305	1.11429	2.24052	2.23445
YGR002C	SWC4	0.110709	0.51521	0.428115	0.454728	0.394102	0.500879	0.135019
YGR003W	CUL3	0.125396	0.273125		-0.455508	-0.611554	0.228513	-0.183047
YGR005C	TFG2	0.162274	0.0484747	0.156657	0.0195704	0.274315	-0.218609	-0.272491
YGR006W	PRP18	0.0565892	0.151202	-0.371578	-0.116057	-0.0180665	-0.164788	-0.0683916
YGR007W	ECT1
YGR008C	STF2	-1.21633	0.0619378	-0.642455	-0.869309	-1.01055	-2.98469	-2.73267
YGR009C	SEC9	0.3081	-0.22852	0.348883	0.284177	0.491926	0.402882	0.301756
YGR010W	NMA2	0.240971	-0.0937396	-0.324864	-0.425038	-0.501554	-0.448891	-0.288007
YGR012W	YGR012W	0.29749	0.113359	0.0690726	-0.100721	0.164009	-0.107696	0.090902
YGR013W	SNU71	-0.262965			-0.397677		-0.0177162	-0.0930327
YGR017W	YGR017W	0.213862	0.0621928	0.0242908	0.354206	0.703654	0.379268	0.294849
YGR019W	UGA1	-0.270586	0.169649	-0.217203	-0.487808	-0.424577	-1.40352	-1.32121
YGR020C	VMA7	1.02469	1.01895	1.45113	1.53617	1.82475	1.65072	1.55476
YGR021W	YGR021W	-0.0596644	0.655975	0.901816	1.28573	1.51436	0.343586	0.42744
YGR026W	YGR026W	0.495742	0.646995	0.559178	1.64398	2.04906	0.44048	0.34561
YGR028W	MSP1	0.385263	0.394626	0.584366	0.80758	0.932892	0.886593	0.629118
YGR029W	ERV1	0.0798947	-0.0128077	0.0873029	-0.0513456	-0.178233	-0.250944	-0.176257
YGR030C	POP6
YGR031W	IMO32	0.521471	0.534278	0.250787	0.152125	0.175655	-0.160871	-0.084262
YGR032W	GSC2	1.1852	0.562241	1.81688	2.1183	1.93541	1.88391	1.95149
YGR033C	TIM21	0.137065	0.121981	0.0153622	0.0331209	0.126562	-0.259815	-0.131763
YGR037C	ACB1	3.01749	2.43293	2.92983	3.04935	2.86526	2.86143	2.98367
YGR038W	ORM1	0.289529	0.213987	0.0540219	-0.158561	0.0515233	-0.517135
YGR040W	KSS1		-1.92248	-2.49112		-1.9757	-1.91859	-1.98131
YGR043C	NQM1	-1.51145	0.13813	-1.9954	-5.28123	-6.17549	-10.7391	-10.6775
YGR047C	TFC4	0.237345		0.188815	0.285951		0.735021
YGR048W	UFD1	0.229105	-0.0952091	-0.188132	-0.544845	-0.58677	-0.192976	-0.308616
YGR049W	SCM4	0.849715	0.541603	-0.278176	0.206799	-0.187392	-0.0746944	0.099752
YGR054W	YGR054W	0.358647	0.0776704	0.260968	0.399913	0.443411	0.775557	0.751125
YGR056W	RSC1
YGR058W	PEF1	0.425989	0.214582	0.33096	1.46206	1.23609	1.34161	1.34212
YGR060W	ERG25	2.14888	2.08486	2.78071	3.27895	2.95089	3.43025	3.47899
YGR061C	ADE6	0.0747865	0.100926	0.136239	0.414206	0.406742	0.579049	0.670499
YGR063C	SPT4	-0.05224	-0.21303	0.342979	0.835594	0.532527	0.270569	0.531856
YGR067C	YGR067C		-0.622078				-0.144261
YGR072W	UPF3	-0.219408	-0.162949	-0.261647	-0.758913	-0.584256	-0.417387	-0.0686224
YGR074W	SMD1		-0.144895	-0.242369	-0.637335	-0.438236	-0.526239	-0.404795
YGR076C	MRPL25	0.207656	0.0588257	0.580441	0.824518	0.759935	0.596941	0.540431
YGR078C	PAC10	-0.404334	-0.0982401	0.196792	-0.000456547	0.0686942	0.157006	0.196784
YGR080W	TWF1	-0.0314089	-0.238985	0.052393	0.0177138	0.047689	-0.327236	-0.368222
YGR082W	TOM20	0.249678	0.0491783	0.464661	0.804095	0.542174	0.890534	0.73444
YGR083C	GCD2	0.212285	-0.0297992	-0.262973	-0.360777	-0.296014	-0.194294	-0.0383196
YGR084C	MRP13	0.216221	0.0460048	0.509937	0.541957	0.487697	0.704454	0.479036
YGR086C	PIL1	-1.04848	-0.365337	-0.580769	-1.16887	-1.01242	-2.2405	-1.64649
YGR087C	PDC6	-0.330138				0.145436	-0.0187691	-0.186726
YGR088W	CTT1	-3.97135	-1.89748	-1.90009	-5.87327	-7.72676	-6.73971	-7.86992
YGR089W	NNF2
YGR090W	UTP22	0.295591	0.40001	0.268154	0.294513	0.358587	0.47039	0.563921
YGR091W	PRP31
YGR092W	DBF2
YGR093W	DRN1	0.999685		0.788384	1.26001	0.956139	0.983542	1.50571
YGR094W	VAS1	0.313424	0.140463	0.106128	0.233581	0.298728	0.545212	0.535977
YGR095C	RRP46	0.839002	0.0528643	0.449726	0.524246	0.127699	1.17695	0.650356
YGR097W	ASK10	0.40307	-0.315589	0.402605	0.276593	0.0677719	1.7847	1.03219
YGR098C	ESP1
YGR100W	MDR1	-0.186523	-0.151081	0.0167698	-0.253214	-0.108021	-0.641886	-0.453501
YGR101W	PCP1		-0.343277	0.00393061	0.392872	-0.350688	-0.0614769	-0.353453
YGR102C	GTF1	0.252518	0.14358	0.600347	0.110532	0.31546
YGR103W	NOP7	0.546188	0.131977	0.245111	0.280208	0.462859	0.699255	0.962335
YGR106C	VOA1
YGR110W	CLD1
YGR111W	YGR111W	0.500494	0.449504	0.957335	1.0268	1.05036	0.502578	0.755862
YGR112W	SHY1	-0.279267	0.0145757	0.295374	0.26741	0.379412	-0.286376	-0.140683
YGR116W	SPT6	-0.070278	0.12187	0.0765626	0.123221	0.216027	-0.126623	0.116178
YGR117C	YGR117C	-0.0382497	0.464071		-0.462482	0.177957	0.597694	-0.555523
YGR119C	NUP57	0.0364115	-0.049744	-0.137289	-0.415736	-0.240334	-0.169424	-0.218156
YGR120C	COG2
YGR121C	MEP1
YGR122W	YGR122W	0.582043	-0.12644	-0.531003	-0.17641	0.619575	-0.36853	-0.405017
YGR123C	PPT1	0.210724	0.109919	0.259129	0.305474	0.174646	0.0386716	0.293213
YGR124W	ASN2	0.371948	0.0373981	-0.0159019	0.0594516	0.092888	0.364388	0.42172
YGR125W	YGR125W	-0.498628	0.0421682	-0.310947	-0.214335	-0.635077	-0.595772	-0.252434
YGR127W	YGR127W	-0.380749	0.194254	-2.03835	-3.32856	-3.28006	-2.52364
YGR128C	UTP8	0.516715	0.165334	0.187605	0.174554	0.168765	0.711268	0.685612
YGR130C	YGR130C	-1.09322	-0.263121	-0.941593	-1.41036	-1.24583	-2.47715	-2.1683
YGR132C	PHB1	0.127875	0.105039	0.358789	0.150612	0.246592	0.18822	0.0324272
YGR133W	PEX4
YGR135W	PRE9	0.143742	0.0583935	0.046452	-0.156572	-0.147948	-0.116461	-0.14583
YGR136W	LSB1
YGR138C	TPO2
YGR140W	CBF2	0.272767	0.0641543	0.302427	0.840405	0.334191	0.499804	0.724911
YGR143W	SKN1		-0.53189	-1.14635		-1.45426
YGR145W	ENP2	0.343044	-0.0117505	-0.0356083	0.28054	0.176012	0.503828	0.822913
YGR147C	NAT2	0.564605	0.166984	1.0634	0.999627	0.907869	0.91149	0.780408
YGR148C	RPL24B	-0.488393	-0.433615	0.107174	-0.0286821	-0.203934	0.181766	-0.0707733
YGR149W	YGR149W	-0.488439	-0.122842	-0.577239		-0.719608	-1.02903	-0.682241
YGR150C	CCM1	0.113923	0.088061	0.30919	0.668007	0.836845	1.09583	0.895543
YGR152C	RSR1	0.690363	0.00202963	0.389973	0.454042	0.517544	0.367259	0.723308
YGR155W	CYS4	0.338198	-0.165104	-0.0782495	-0.206799	0.0549315	0.46718	0.571745
YGR156W	PTI1	0.21989	0.055817	-0.25866	-0.00722383	-0.0766674	-0.10524	0.0682325
YGR157W;REV__YGL134W	CHO2;REV__PCL10	0.863781	0.0813737	0.718471	2.52533	2.66161	2.19146	2.52876
YGR158C	MTR3	0.71242	0.594702	0.14338			1.02412	0.824839
YGR159C	NSR1	0.622857	-0.0792887	0.253394	-0.0558605	-0.0464761	0.507155	0.639514
YGR161C	RTS3
YGR162W	TIF4631	0.340494	0.103951	0.0986688	0.164639	0.206508	0.539124	0.501872
YGR163W	GTR2
YGR165W	MRPS35	0.16312	-0.126263	0.395115	0.435826	0.535923	0.583316	0.413783
YGR167W	CLC1	-0.536495	-0.268227	-0.37908	-0.428722	-0.282572	-0.664237	-0.421507
YGR169C-A	LSO2	-0.867452	-0.866526	-1.13053	-0.906424	-0.96119	-0.961916	-0.607805
YGR171C	MSM1	0.362242	0.268637	0.762096	1.31905	0.8586	0.76145	0.522905
YGR172C	YIP1	-0.0844643	0.248178	0.212407	0.0586391	0.0286371	0.341526	0.409654
YGR173W	RBG2	0.509961	0.160737	-0.134932	-0.297591	0.0712726	0.238289	0.248525
YGR174C	CBP4	-0.537199	-0.025765	-0.1123	-0.047009	-0.10504	-0.463537	-0.554353
YGR175C	ERG1	1.79788	2.17806	2.62675	3.47176	3.00096	3.23868	3.36936
YGR177C	ATF2
YGR178C	PBP1	0.0401694	0.0330002	-0.157204	-0.0937425	-0.0222329	-0.170587	-0.101077
YGR179C	OKP1	1.34503	1.47746	1.63198	1.18945	1.29486	0.68866	1.5755
YGR180C	RNR4	0.892524	1.1879	0.345615	0.496742	0.470437	0.273272	0.248922
YGR181W	TIM13	1.26365	1.08814	2.73741	3.10024	3.26738	2.81587	2.9546
YGR184C	UBR1	0.106801	0.0607357	0.108146	-0.0344769	0.119831	0.10151	0.0483248
YGR185C	TYS1	0.213418	-0.00554238	0.157126	0.223191	0.341748	0.341635	0.501202
YGR186W	TFG1	0.161852	-0.0988314	-0.0846307	0.239652	0.284575	0.103475	0.145672
YGR187C	HGH1	0.402833	0.0991071	0.25228	0.0615092	0.184178	0.506657	0.439243
YGR189C	CRH1	1.69589	-0.0561953	0.719381	0.470069	0.514096	1.19304	0.957382
YGR191W	HIP1
YGR192C	TDH3	-0.133588	-0.0823107	0.0117834	-0.131768	-0.0404214	-0.0861665	-0.0606249
YGR193C	PDX1	0.042913	-0.0140173	0.0767974	0.0736906	0.0519797	-0.337786	-0.128881
YGR194C	XKS1	-0.438011	-0.175176	0.00838116	0.0575024	0.143703	-0.818036	-0.396008
YGR195W	SKI6	0.580265	0.439594	0.318331	-0.0102415	0.227737	0.59509	0.497317
YGR196C	FYV8	0.119589	-0.00852827	-0.0366405	-0.467219	-0.157964	0.0271262	0.0127296
YGR199W	PMT6	0.0120502	-0.157125	0.314966	0.539202	0.4019	0.225467	0.416751
YGR200C	ELP2	0.177128	0.0874685	-0.110897	-0.0905708	-0.17495	0.133817	0.210457
YGR201C	YGR201C	-4.60426	-0.654908	-2.9505		-4.91959
YGR202C	PCT1	-0.0861536	0.112632	0.36374	1.30034	1.26804	1.10072	1.22726
YGR203W	YCH1	-0.156772	-0.0514761	-0.25271	-0.470163	-0.54052	0.0463334	-0.406034
YGR204W	ADE3	0.142661	-0.0501657	-0.0841959	0.325323	0.154777	0.702409	0.605515
YGR205W	TDA10	0.0115064	0.719217	-0.175695	-0.310548	-0.173651	-0.904064	-0.862587
YGR207C	CIR1	0.0158127	-0.305237	0.436861	0.502308	0.430418	0.264435	0.325651
YGR208W	SER2	0.267784	-0.258524	0.154389	0.056995	0.114058	0.50011	0.979093
YGR209C	TRX2	-0.33096	0.263589	0.0133836	0.0282507	0.297094	-0.757956	-0.0817895
YGR210C	YGR210C	0.110672	0.413185	0.231214	0.374381	0.453791	0.405553	0.350509
YGR211W	ZPR1	0.44637	0.292454	0.0306894	-0.0836946	-0.100093	0.346257	0.438098
YGR214W	RPS0A	0.548858	-0.113041	0.753332	0.10905	0.378901	0.271329	-0.651504
YGR215W	RSM27	-0.0533924	-0.195406	0.540476	0.57639	0.362451	0.11693	0.233784
YGR218W	CRM1	0.304955	0.247635	-0.134061	-0.0206706	0.0236237	-0.061413	0.0168145
YGR220C	MRPL9	-0.309741	-0.189985	0.0748932	0.41777	0.252697	0.381873	0.528435
YGR222W	PET54	-0.0158048	0.172093	0.057639	0.0993041	0.0272375	-0.145497	-0.387693
YGR223C	HSV2	-0.00324263	-0.00325291	-0.385991	0.0179412	0.384201	-0.202992	0.102865
YGR229C	SMI1	1.60749	0.693308	1.71617	1.67801	1.62823	1.88376	1.69577
YGR231C	PHB2	-0.110504	0.0743479	0.14761	0.200732	0.337532	0.0194658	-0.0122912
YGR232W	NAS6	-0.0152836	0.162313	-0.0664813	-0.338229	-0.087567	-0.491809	-0.407608
YGR233C	PHO81	0.795341	0.517917	0.291006	0.362194	0.313861	0.852447	0.476004
YGR234W	YHB1	1.03264	0.699416	0.711774	1.3544	1.29409	1.48018	1.32078
YGR235C	MIC26	0.498526	0.17045	0.663319	0.618399	0.630823	0.37919	0.368825
YGR236C	SPG1	-1.18693	0.176424
YGR237C	YGR237C	-0.650068	-0.327809	-0.49605	-0.731862	-0.348154	-0.440863	-0.834796
YGR240C	PFK1	0.273779	0.0479	0.0906248	0.139511	0.191625	0.416915	0.341116
YGR241C	YAP1802	0.148913	-0.118384	0.542284	0.486893	0.756025	0.258738	1.27435
YGR243W	MPC3	0.655742	0.200259	-1.37892	-3.18558	-4.05832	-3.05698	-3.68451
YGR244C	LSC2	0.352897	0.397557	0.37914	0.147883	0.159408	-0.502058	-0.454685
YGR245C	SDA1	0.983242	0.485103	1.38122	1.6404	1.37751	1.7861	1.7174
YGR247W	CPD1	-0.452046	-0.0495853		-0.554998	-0.170786	-0.502826	-0.734355
YGR248W	SOL4	-3.56025	-0.353623	-1.46731	-3.21862	-2.36712
YGR250C	YGR250C	0.173034	0.157869	0.0565184	-0.112917	-0.0726007	-0.0217119	-0.280622
YGR251W	NOP19
YGR252W	GCN5		1.09201	1.28286	-0.719505	-0.468536	-0.485089	-0.0180179
YGR253C	PUP2	-0.0794709	-0.197019	-0.150613	-0.123314	-0.0853632	-0.339538	-0.233451
YGR254W	ENO1	-0.187013	0.0787556	0.203799	0.212621	0.0887938	0.290716	0.142757
YGR255C	COQ6	-0.294679	-0.192501	1.37106	1.76335	2.21525	1.28683	1.01441
YGR256W	GND2		0.622621	-1.76573	-5.68763	-5.52892
YGR257C	MTM1	0.429918	0.13375	0.961039	0.916611	1.43388	1.24295	1.51611
YGR258C	RAD2	-0.147601	-0.466687
YGR261C	APL6	-0.102078	-0.250966	-0.340995	-0.0972742	-0.111406	-0.0692586	-0.0157078
YGR262C	BUD32	0.132303	0.0047697	-0.125392	0.0419358	0.162645	-0.220833	0.110879
YGR264C	MES1	0.329881	0.0370576	0.117765	0.320326	0.364743	0.763379	0.799238
YGR266W	YGR266W	0.0885406	0.134507	-0.207613	-0.448409	-0.457138	-0.460877	-0.460179
YGR267C	FOL2	0.0725266	0.331836	0.171515	0.189883	0.231995	0.468371	0.386274
YGR268C	HUA1			-0.381048		-0.148479
YGR270W	YTA7	-0.323772	-0.107601	-0.125798	-0.247551	0.135988	-0.485969	0.0276857
YGR271C-A	EFG1	0.978995	-0.18067	0.299682	0.282193	1.1834	1.08471	1.39744
YGR271W	SLH1	0.611639	-0.348659	-0.218959	0.34799	-0.574647	0.404467	0.419295
YGR274C	TAF1	0.241215	-0.10332	0.0088155	-0.499477	-0.547448	-0.307641	-0.0328123
YGR275W	RTT102	0.114194	-0.0508569	-0.116678	-0.0555234	0.065127	-0.0475746	0.0815761
YGR276C	RNH70
YGR277C	CAB4	0.272382	-0.174295	-0.0705787	-0.505	-0.279053	0.0541826	-0.0321675
YGR278W	CWC22
YGR279C	SCW4	-0.172582	-0.210946	0.377189	0.527124	0.582104	-0.0341495	0.202479
YGR280C	PXR1	0.318153	0.0431415	0.554231	0.291658	0.526609	1.09828	1.03792
YGR282C	BGL2	-0.187705	-0.583536	-0.0115838	-0.32323	-0.106004	0.0219894	0.0171002
YGR283C	YGR283C	-0.132052	0.236388	-0.672087	-1.00736	-0.910313	-0.754474	-0.707058
YGR284C	ERV29	0.533651	0.331567	0.950288	0.888601	1.07607	0.312401	0.787265
YGR285C	ZUO1	0.152631	0.040222	0.0848494	0.0918335	0.120557	0.387657	0.518972
YGR286C	BIO2
YGR287C;Homologue_YGR292W	IMA1;Homologue_MAL12	1.34201	-0.443184	1.30093	-0.861859	0.249919	-0.841995	-0.234059
YGR292W;YBR299W	MAl12;MAL32	2.87916	0.940444	2.46573	2.47303	2.51421	2.87474	2.67465
YHL002W	HSE1	0.250105	0.0608054	-0.0150468	-0.0934231	0.148787	0.360925	0.188187
YHL004W	MRP4	0.309514	0.210994	0.780679	0.899972	0.864891	0.822476	0.829889
YHL007C	STE20	0.286542	-0.0255574	0.0576957	0.0338577	-0.0552304	0.140991	0.174363
YHL011C	PRS3	0.427203	0.185841	0.333546	0.411002	0.427082	0.476527	0.500321
YHL013C	OTU2	0.469623	-0.188081	-0.179947	-0.644737	-0.615797	0.254408	-0.209372
YHL014C	YLF2	0.0253352	0.00558954	0.379969	0.385581	0.288973	0.566112	0.279727
YHL015W	RPS20	-0.378338	-0.0546877	-0.0567621	-0.273441	-0.252841	-0.0242069	0.11203
YHL020C	OPI1
YHL021C	AIM17	-0.269078	0.0245764	-0.438379	-0.834142	-0.99069	-2.12653	-1.92692
YHL024W	RIM4
YHL025W	SNF6	0.222372	0.292039	0.462914	0.270976	0.519421	0.101856	0.157758
YHL027W	RIM101				0.0493901
YHL030W	ECM29	0.53677	-0.0296704	-0.195517	-0.401451	-0.448773	-0.0936326	-0.263439
YHL031C	GOS1	-0.0646597	0.0201607	-0.0444567	0.107931	0.11786	-0.0674699	-0.0966468
YHL032C	GUT1	0.668281	0.927313	0.618772	-0.691725	-0.0458421	-2.39218	-1.63505
YHL033C	RPL8A	-0.0814099	0.0183078	0.446291	0.431867	0.380492	0.511555	0.326576
YHL034C	SBP1	-0.412187	-0.230501	-0.231755	-0.256295	-0.357921	-0.631551	-0.560274
YHL035C	VMR1
YHL038C	CBP2	0.4525	0.000772013	-0.114333	0.447663	0.235725	0.721196	0.0567651
YHL039W	EFM1	0.539348	0.375095	0.339277	0.0787571	0.239119	0.758608	0.728733
YHR001W	OSH7	-0.142049	0.0233651	-0.182159	-0.244359	-0.337575	-0.406868	-0.587523
YHR001W-A	QCR10	1.61666	1.28456	1.82054	1.88923	1.44609	1.87946	1.59754
YHR002W	LEU5
YHR003C	TCD1	0.550811	-0.0193864	0.214845	0.285783	0.0511841	0.465308	0.449127
YHR005C	GPA1	0.401634	0.673165	0.461027	0.785351	0.662188	0.761636	0.651398
YHR005C-A	TIM10	0.405616	-0.119064	1.68168	1.88835	1.84866	0.984012	1.39704
YHR007C	ERG11	1.6553	1.19879	1.23025	1.8899	1.42872	2.02516	1.87999
YHR008C	SOD2	-0.70734	0.162817	-0.119234	0.0589961	0.141049	-0.469522	-0.360958
YHR009C	TDA3	-0.282477	-0.0235039	0.0099911	0.103529	-0.0474466	-0.331648	-0.22733
YHR010W;YDR471W	RPL27A;RPL27B	-0.271406	-0.154962	0.0209227	0.00755958	-0.00737962	0.247385	0.0505733
YHR011W	DIA4	-0.174721	0.229596	0.318188	0.479354	0.540404	0.0727107	0.0397472
YHR012W	VPS29	0.242266	0.0436454	0.183203	0.241338	0.283372	0.206717	0.279381
YHR013C	ARD1	0.151312	0.144652	0.216736	0.265066	0.129233	0.289396	0.31341
YHR016C	YSC84	-0.710315	-0.115369	-0.249131	-0.302144	-0.11161	-1.09445	-0.627117
YHR017W	YSC83
YHR018C	ARG4	-0.448372	0.614102	-0.232289	0.998364	0.812736	0.13784	0.550807
YHR019C	DED81	0.292988	0.381468	0.309426	0.501996	0.350055	0.417782	0.508537
YHR020W	YHR020W	0.283961	0.0857738	0.119039	0.405351	0.32235	0.610576	0.656679
YHR023W	MYO1	-0.313079	-0.1213	0.861397			0.092487	0.0212642
YHR024C	MAS2	0.413473	0.154529	0.52521	0.852239	0.839776	0.79216	0.747398
YHR025W	THR1	0.297106	-0.0792521	0.0180842	0.113346	0.162369	0.205018	0.247467
YHR027C	RPN1	0.316209	0.105935	-0.188842	-0.199541	-0.161095	-0.0975639	-0.0217525
YHR028C	DAP2		-0.425508
YHR029C	YHI9	-0.276436	0.357169	-0.0921019	0.0525094	0.325834	-0.289755	0.0808843
YHR030C	SLT2	0.433172	-1.31093	-0.102308	-1.45831	-1.34829	0.225954	-0.29805
YHR032W	ERC1	-0.270816	-0.708381	-0.440659			-0.760797
YHR034C	PIH1	-0.189183	-0.11021	-0.357128	-0.226535	-0.404856	-0.467017	-0.629739
YHR036W	BRL1
YHR037W	PUT2	0.1144	-0.0340721	0.137551	-0.110256	0.148342	-0.413234	-0.18437
YHR038W	RRF1	0.348366	0.00071159	0.409103	0.51976	0.359565	0.672492	0.167929
YHR039C	MSC7	0.705766	0.399286	0.30053	0.554993	0.633428	0.523217	0.85644
YHR039C-A	VMA10	0.380424	0.598003	0.647414	0.644152	0.74235	0.326732	0.620207
YHR040W	BCD1
YHR041C	SRB2	0.245621	0.145867	0.563808	0.538162	0.523749	0.310576	0.409586
YHR042W	NCP1	0.367689	0.209483	0.510928	0.412002	0.689066	0.179219	0.600344
YHR043C;YHR044C	DOG2;DOG1	0.316097	-0.39304	0.163929	0.618952	0.572431	0.39377	0.469356
YHR045W	YHR045W	0.0866619	0.130205	-0.0689584	-0.418057	-0.484402	0.244793	-0.529149
YHR046C	INM1	0.0743452		1.19077	0.984351	1.22619	1.86596	1.75446
YHR047C	AAP1	0.65025	0.5821	0.328795	0.509358	0.439868	0.721644	0.882233
YHR049W	FSH1	0.222934	-0.778015	0.767728	0.51161	0.364681	0.320027	0.290166
YHR051W	COX6	0.66947	0.385144	0.914431	1.09439	0.730335	0.78061	0.495234
YHR052W	CIC1	0.371246	0.164262	0.311878	0.554127	0.571196	0.692089	0.970695
YHR055C;YHR053C;Homologue_YHR055C;GTK30H01130;GTK30H01120;GTK30H01110	CUP1-2;CUP1-1;CUP1-2;GTK30H01130;GTK30H01120;GTK30H01110
YHR056C	RSC30	-0.226593	-0.221358	-0.082018	-0.247562	0.291263	0.0424684	0.390006
YHR057C	CPR2	-0.0429061	-0.541506	-0.252848	-0.559436	-0.351214	-0.799624	-0.759579
YHR059W	FYV4	0.446369	0.0109125	0.71587	0.563943	0.469657	0.794939	0.37657
YHR060W	VMA22	0.0462692	0.179309	0.291136	0.372462	0.423812	0.294365	0.440857
YHR062C	RPP1	0.566993	0.085455	0.340894	0.737761	0.598718	0.828349	0.937252
YHR063C	PAN5	0.984419	0.099184	1.07798	1.17823	1.23497	1.30935	1.33006
YHR064C	SSZ1	0.196819	-0.0664616	0.0330265	0.0695359	0.0979554	0.330268	0.304597
YHR065C	RRP3	0.155941	-0.0377468	0.322089	0.368728	0.403536	0.60965	0.700326
YHR066W	SSF1
YHR068W	DYS1	0.405652	0.0855997	0.255851	0.544961	0.711203	1.1113	0.99218
YHR069C	RRP4	0.0629681	0.0253491	-0.111138	-0.00548752	-0.0608988	0.150534	0.243186
YHR070W	TRM5	0.293237	-0.00477005	-0.199231	-0.11897	0.0615198	0.138714	0.382735
YHR072W	ERG7	0.768426	0.715802	0.00670695	0.34574	0.142545	0.441413	0.453239
YHR072W-A	NOP10
YHR073W	OSH3	0.199944	0.144649	0.158422	0.40331	0.351396	0.195935	0.45479
YHR074W	QNS1	0.355636	0.295179	0.125958	0.0183055	0.13276	-0.0502428	0.000341086
YHR076W	PTC7	0.0580551	-0.342305	0.465252	0.322683	0.430428	0.3675	0.209054
YHR077C	NMD2	0.55625	0.270165	0.062186	0.551183	0.837533	0.690463	0.505178
YHR079C	IRE1
YHR080C	YHR080C		-0.231527	-0.44004	-0.817002
YHR081W	LRP1	0.474039	0.0735745	0.117487	0.103044	-0.108016	0.588797	0.37357
YHR083W	SAM35	0.138144	0.21806	0.271408	0.144176	0.238504	0.033978	-0.0271251
YHR084W	STE12	0.612827	0.622082	0.675849	1.08228	1.40776	1.39645	1.55837
YHR085W	IPI1	0.720299	0.472869	0.477452	-0.380202	-0.498204	0.340602	-0.561451
YHR086W	NAM8	-0.486287	0.0777078	0.523555	0.811541	1.13048	0.404056	0.767066
YHR087W	RTC3	-3.62304	-1.59158	-2.24887	-4.34821	-3.29767	-7.46762	-6.18453
YHR088W	RPF1	1.49464	0.546532	1.60356	1.5008	1.30827	2.32376	2.06866
YHR089C	GAR1	-0.481892	-0.55419	-0.55476	-0.677825	-0.692804	-0.198592	-0.197506
YHR091C	MSR1	0.0419798	0.440301	0.802428	0.848728	0.580561	0.649515	0.517041
YHR092C	HXT4	0.526503	0.700083	1.68774	0.16896	-0.358595	1.52989	0.895514
YHR096C	HXT5	-2.79909	-0.781814	-3.2589	-9.87008	-9.04235	-4.55155	-8.4679
YHR097C	YHR097C	-0.71029	-0.150088	-0.185658	-0.352005	-0.619328	-1.25374	-0.918066
YHR098C	SFB3	0.270858	0.183431	0.401111	0.524111	0.667744	0.672787	0.643324
YHR099W	TRA1	0.0943433	0.12398	0.205795	0.252546	0.262704	0.0554127	0.120116
YHR100C	GEP4	0.985422	0.415293	0.732149	0.28377	0.26812	0.906314	0.251496
YHR101C	BIG1	0.451259	0.093535	0.79009	0.602498		0.555403	0.22406
YHR102W	KIC1	-0.0172258	0.56314	-0.0701667	0.0180867	0.611282	0.329824	0.201894
YHR103W	SBE22	0.583347	0.497511	0.959337	0.93248	1.31588	1.17956	1.1798
YHR104W	GRE3	-8.30236	-1.86227	-0.990556	-2.26211	-2.04049	-4.0677	-4.46859
YHR105W	YPT35
YHR106W	TRR2	-0.76937	-0.36906	-1.0518	-1.26461	-1.04939	-1.7294	-2.57348
YHR107C	CDC12	0.309186	-0.00560802	0.149406	0.265414	0.349062	0.330726	0.342186
YHR108W	GGA2	0.205638	0.034841	0.0968585	0.0149606	0.162441	0.0823107	0.19271
YHR109W	CTM1		-0.440474	-0.0192453	0.330616	0.0826464		-0.498599
YHR110W	ERP5	-0.397464	0.153448	-0.124594	-0.144024	-0.185693	-1.14897	-0.485174
YHR111W	UBA4	0.152527	-0.0561809	-0.264207	-0.482066	-0.200534	-0.539167	-0.258343
YHR112C	YHR112C	-0.476306	-0.263887	0.351226	0.42438	0.665185	0.428323	0.745066
YHR113W	APE4	-0.0744713	0.144358	-0.153828	-0.301656	-0.316716	-0.627505	-0.490737
YHR114W	BZZ1	-0.43449	-0.201295	-0.334699	-0.617011	-0.26316	-0.696634	-0.575147
YHR116W	COX23	-0.131681	-0.136201	0.198782	0.0997015	0.0607825	0.105861	0.160981
YHR117W	TOM71	-0.21606	-0.128196	-0.169947	-0.15655	0.0597978	-0.318473	-0.200566
YHR119W	SET1	0.0852791	0.0539251	0.140896	0.05275	0.332248	0.440784	0.4214
YHR121W	LSM12	-0.012078	0.0285293	0.382516	0.656374	0.682971	0.396373	0.361803
YHR122W	CIA2	-0.116928	-0.0260078	-0.157171	-0.182778	0.222259	-0.125319	0.021693
YHR127W	YHR127W	-0.360602	-0.19032	-0.0935029	0.22854	-0.0812268	-0.329281	0.110034
YHR128W	FUR1	0.462918	0.211485	-0.0212646	-0.0611062	-0.0738539	0.233665	0.348457
YHR132C	ECM14	0.483865	0.3945	0.0662767	-0.269954	0.0395281	-0.260393	-0.201078
YHR132W-A	IGO2	-0.754032	-0.460868	-1.10354	-1.46014	-1.66248	-1.20337	-1.81111
YHR133C	NSG1				-0.0375576	0.36805	-0.302406	0.136167
YHR135C	YCK1	0.282435	0.0853183	0.277024	0.363926	0.441571	0.130162	0.332906
YHR137W	ARO9	1.60753	0.468793	1.17777	0.610136	1.01212	1.14325	1.25687
YHR138C	YHR138C	-1.39597	-0.310112	-1.21199	-1.96539	-1.89355	-3.05424	-2.58023
YHR143W-A	RPC10	0.936391	0.695374	0.963758	0.827765	1.01843	1.16272	1.39044
YHR144C	DCD1
YHR146W	CRP1	0.0271496	0.182662	-0.00735329	0.165819	0.197548	-0.356107	0.0198375
YHR147C	MRPL6	0.451109	0.155138	0.61073	0.859991	0.60555	1.02814	0.517864
YHR148W	IMP3	0.0524861	-0.124345	-0.158974	-0.123533	-0.328558	0.325127	0.285914
YHR149C	SKG6
YHR150W	PEX28
YHR152W	SPO12
YHR154W	RTT107	0.546387	0.752974	0.717731	0.827767	0.991972	1.352	0.936449
YHR158C	KEL1	-0.0149205	0.195881	-0.0458467	0.0692706	0.0141047	-0.0442113	0.0251938
YHR159W	TDA11
YHR161C	YAP1801	0.306212	-0.00281349	-0.310196	0.293204	0.0281595	-0.447139	0.0842813
YHR162W	MPC2
YHR163W	SOL3	-0.0764091	-0.146796	0.398856	0.597638	0.774052	0.0923442	0.622599
YHR165C	PRP8	0.754208	0.98311	0.942775	1.57824	1.58567	2.03367	2.16745
YHR166C	CDC23
YHR167W	THP2	0.620272	0.712472	0.725157	0.7905	1.90374	1.07838	1.10472
YHR169W	DBP8	0.111862	-0.0857569	0.461487	0.941116	0.579349	0.565844	1.40789
YHR170W	NMD3	0.581339	0.144589	0.119168	-0.0877231	-0.105343	0.35008	0.497821
YHR171W	ATG7	0.490085	0.354895	0.166587	-0.271471	-0.250498	-0.212091	0.167484
YHR174W	ENO2	0.317373	-0.0723331	0.228527	0.319568	0.0916189	0.721149	0.585699
YHR176W	FMO1
YHR179W	OYE2	1.88726	0.661415	0.419205	1.55007	1.86256	2.69438	3.05524
YHR181W	SVP26		-0.60233	-0.683737	-0.102287	0.191748	-0.494933
YHR183W	GND1	0.19966	0.242862	0.98646	1.64832	1.84175	1.54704	1.91018
YHR186C	KOG1	-0.218206	-0.352618		-0.697757	0.0213858	-0.346681	-0.389074
YHR187W	IKI1	0.415712	0.315507	0.0895353	-0.249058	-0.235205	0.193579	-0.0961164
YHR188C	GPI16	-0.18952	-0.0817393	-0.308623	-0.142604	-0.0115175	-0.469335	-0.153243
YHR190W	ERG9	0.640767	0.447711	0.0908001	0.334085	0.325463	0.468942	0.521858
YHR191C	CTF8			0.695861		0.693822	0.814394
YHR192W	LNP1	-0.206716	-0.0602075	-0.210114	-0.489643	-0.336325	-0.513393	-0.384896
YHR193C	EGD2	0.0394511	0.0983314	0.121758	0.0226139	0.144933	0.175713	0.233304
YHR195W	NVJ1	-1.2746	-0.155558			-1.25715	-1.13173
YHR196W	UTP9	0.694429	0.315301	0.452729	0.510716	0.498608	0.756781	0.895298
YHR197W	RIX1	0.820208	0.292755	0.126787	-0.058427	0.321614	0.693534	0.793684
YHR198C	AIM18	-0.490443	-0.0433508	0.052979	-0.192931	-0.144436	-0.913708	-0.691395
YHR199C	AIM46	0.393906	0.281876	0.0897284	0.0594827	0.8978	0.410729	1.00488
YHR200W	RPN10	0.328571	0.00153925	-0.193329	-0.413906	-0.304551	-0.293038	-0.392027
YHR201C	PPX1	0.0167258	0.00859	-0.0894376	0.299825	0.33802	0.344542	0.417235
YHR202W	YHR202W	0.206702	0.0974528	-0.552319		0.0260836	-0.66911
YHR205W	SCH9	-0.2274	-0.182458	-0.340137	-0.362416	-0.102178	-0.213522	-0.0623939
YHR206W	SKN7
YHR207C	SET5	0.210828	0.217711	0.240693	0.215126	0.0605312	0.0655992	-0.0129903
YHR208W	BAT1	0.345805	0.222008	-0.0256012	0.383861	0.428039	0.482169	0.716692
YHR209W	CRG1	0.344714	-0.941543	-0.313473	-1.32079	-1.972	0.201372	-0.638995
YHR216W	IMD2
YIL002W-A	YIL002W-A
YIL003W	CFD1
YIL004C	BET1	0.166079	-0.291717	-0.0820381	-0.121987	0.104849	0.281212	0.12899
YIL005W	EPS1	0.259703	0.293221	0.312072	-0.028143	0.336481	0.379024	0.385956
YIL007C	NAS2	0.278913	-0.017535	-0.317386	-0.61477	-0.74706	-0.0966376	-0.585794
YIL009W	FAA3	0.732616	0.76726	0.358269	0.892373	1.31089	0.638261	0.988362
YIL010W	DOT5	0.000513606	-0.199917	0.0328151	-0.0156313	0.221283	0.0874213	0.0260134
YIL014W	MNT3
YIL015W	BAR1	0.146953	0.339981	-0.365886	1.73215	1.55505	1.43818	1.51016
YIL016W	SNL1	-0.482165	-0.220792	-0.00523893	0.23641	0.448707	-0.254167	0.219505
YIL017C	VID28	-0.476085	0.0807874	-0.66394	-0.815523	-0.78784	-1.68566	-1.27333
YIL018W;YFR031C-A	RPL2B;RPL2A	-0.265532	-0.121642	0.0195317	-0.000531841	-0.0317894	0.135259	-0.0380334
YIL020C	HIS6	0.137489	-0.563649	-0.127686	-0.128759	0.0538758	-0.241814	-0.225833
YIL021W	RPB3	0.104634	0.0719653	0.153991	0.261542	0.414103	0.0308553	0.395672
YIL022W	TIM44	0.350377	-0.0425497	0.258639	0.255407	0.240088	0.59891	0.424517
YIL026C	IRR1	0.976931	0.291742	0.990828	1.31257	0.711787	0.433246	0.499722
YIL027C	EMC5	-0.131394	-0.0982644	-0.171991	-0.321222	-0.0432192	-0.148687	-0.126528
YIL030C	SSM4	0.293362	0.154473	-0.131746	0.499369	0.105828	0.263169	0.286809
YIL033C	BCY1	-0.373965	-0.0470799	-0.746208	-0.946923	-0.748852	-1.43909	-1.31505
YIL034C	CAP2	-0.518957	-0.310315	-0.26574	-0.285453	-0.217663	-0.580015	-0.464352
YIL035C	CKA1	0.502631	0.258118	0.336736	0.519927	0.293707	0.434046	0.643225
YIL036W	CST6	-0.318324	0.0993188	0.272554	-0.162753	-0.0804274	-1.23007	-0.870019
YIL038C	NOT3	0.0108616	-0.0733053	-0.13505	-0.304532	-0.148865	-0.13367	-0.133073
YIL039W	TED1	0.274709	0.254548	0.124561	0.0133641	0.0288487	0.169956	0.13186
YIL041W	GVP36	-0.0589219	-0.0337811	-0.112725	-0.185392	-0.142081	-0.345497	-0.356968
YIL042C	PKP1	0.14878	0.318981	0.402933	-0.00250207	0.336728	-0.508734	-0.428778
YIL043C	CBR1	0.173947	0.155706	0.0758212	0.0814555	0.0113334	-0.0978449	-0.109504
YIL044C	AGE2	-0.0183618	-0.193183	0.274807	0.195946	0.329657	0.175593	0.209415
YIL047C	SYG1	-0.275275		0.0221615	-0.0990819	-0.188365	-0.238445	0.827998
YIL048W	NEO1	-0.0295909	0.157681	0.153148	0.289928	0.251779	0.43148	0.467124
YIL050W	PCL7
YIL051C	MMF1	0.931723	0.42727	0.505175	0.160952	-0.18841	0.483366	-0.259777
YIL052C;YER056C-A	RPL34B;RPL34A	-1.28757	-0.941214	-0.897969	-0.746187	-0.778452	-0.886769	-0.672427
YIL053W	GPP1	0.603432	-0.276407	0.951626	-0.376169	-0.71114	1.47095	0.979361
YIL055C	YIL055C	-0.139792	0.255009	-1.6173	-2.90842	-3.08118	-5.37573	-4.6117
YIL056W	VHR1
YIL057C	RGI2	-0.934496	0.157169	-3.66519	-6.49396	-4.8376	-8.58074	-8.29827
YIL062C	ARC15	0.609617	0.522442	0.841594	0.942717	0.767573	1.07816	0.822409
YIL063C	YRB2	-0.422799	-0.436866	-0.440734	-0.657812	-0.737105	-0.425919	-0.377723
YIL064W	EFM4	-0.463873	-0.0522871	-0.152739	0.117258	-0.0302033	0.109583	0.264003
YIL065C	FIS1	-0.15879	-0.418384	0.0783487	0.2706	0.257311	0.0823909	-0.109161
YIL066C	RNR3
YIL068C	SEC6	-0.138773	0.0992542	-0.0943312	-0.180561	-0.485857	-0.0708124	0.147662
YIL069C;YER074W	RPS24B;RPS24A	-0.371201	-0.161096	-0.0297923	-0.030549	-0.0988697	0.0780926	-0.0665116
YIL070C	MAM33	-0.132162	0.0944379	0.468	0.729257	0.863538	0.524134	0.677201
YIL074C	SER33	-0.164277	-0.246443	0.261604	0.691685	0.861986	0.482176	0.932782
YIL075C	RPN2	0.170541	-0.0708071	-0.306411	-0.312598	-0.284673	-0.16616	-0.177848
YIL076W	SEC28	0.484658	0.276435	0.339872	0.454234	0.615285	0.533777	0.504483
YIL077C	YIL077C
YIL078W	THS1	0.211159	0.0495339	0.108375	0.28142	0.331557	0.337587	0.436682
YIL079C	AIR1	1.0837	0.785655	0.809279	1.97505	2.06628	1.01998	1.71744
YIL083C	CAB2	0.673076	0.543564	0.363628	0.540729	0.028674	0.94859	0.00616076
YIL084C	SDS3
YIL087C	AIM19	-1.09305	-0.622926	-0.29039	-0.594206	-0.623068	-2.09888	-1.58589
YIL090W	ICE2
YIL091C	UTP25	-0.0336262	0.195595	-0.0141505	-0.15865	0.0279654	0.188947	0.216202
YIL093C	RSM25	0.167252	0.0709865	0.5582	0.630252	0.701899	0.422665	0.477721
YIL094C	LYS12	-0.0700247	-0.262137	0.0377393	-0.411951	0.0186669	-0.163658	0.215597
YIL095W	PRK1
YIL096C	BMT5
YIL097W	FYV10	-0.700298	-0.119964	-0.935755	-1.0113	-0.958596	-1.51387	-1.33941
YIL098C	FMC1	-0.0822528	0.109175	0.395587	0.573921	0.675454	0.403104	0.414322
YIL101C	XBP1		-2.14567
YIL103W	DPH1	0.385127	0.392014	0.0744337	-0.0410014	0.0389663	0.335102	0.220483
YIL104C	SHQ1
YIL105C	SLM1	-0.0167485	-0.34831	-0.231311	-0.827626	-0.452338	-0.887023	-0.733256
YIL106W	MOB1	0.531003	0.250389	0.579159	0.591805	0.65264	0.74072	0.625195
YIL107C	PFK26	0.136039	0.140423	-0.331245	-0.568962	-0.570102	-0.698043	-0.915309
YIL108W	YIL108W	0.379109	0.0837459	-0.0848107	-0.37409	-0.164614	-0.352911	-0.289096
YIL109C	SEC24	0.0764001	0.0746534	0.120175	0.114519	0.266067	0.0589582	0.188042
YIL110W	HPM1	0.555506	-0.116411	0.347816	0.630867	0.456966	1.21969	0.73589
YIL112W	HOS4
YIL114C	POR2	0.209763	-0.0323735	0.381405	1.46082	0.866925	0.0613786	0.462351
YIL115C	NUP159	0.189264	0.213119	-0.163416	-0.120191	0.00864607	-0.092398	-0.170968
YIL116W	HIS5	0.175795	0.316634	0.333397	0.376874	0.369063	0.214565	0.451846
YIL118W	RHO3	0.189956	0.185614	0.36927	0.828427	0.92409	0.761835	0.874699
YIL121W	QDR2	-0.358029		0.421183	0.391516	0.0930233	1.00464	0.329711
YIL123W;YNL066W	SIM1;SUN4	0.346813	-0.781678	0.0583274	0.543203	0.432232	0.412871	0.190816
YIL124W	AYR1	-0.658479	0.456388	0.0618417	0.0532491	0.219359	-1.54441	-0.875543
YIL125W	KGD1	0.415681	0.158522	0.318798	0.180417	0.0155329	0.0953052	-0.342353
YIL126W	STH1	-0.0304022	0.0398763	0.275869	0.378363	0.349056	0.059618	0.292394
YIL127C	RRT14
YIL128W	MET18	0.189423	0.364015	0.408768	0.475668	0.701171	0.280229	0.389676
YIL129C	TAO3	-0.258136	-0.174647	-0.184584	0.0407763	0.212894	-0.377939	-0.0307829
YIL131C	FKH1
YIL133C	RPL16A	-0.397029	-0.103105	0.151474	0.310697	0.216625	0.282799	0.278036
YIL135C	VHS2	-0.525789	-0.809944	-0.0925094	-0.172339	-0.126661	-0.139673	-0.102243
YIL136W	OM45	-1.24486	-0.22507	-1.31943	-2.57316	-2.55684	-5.51664	-4.87176
YIL137C	TMA108	0.119516	0.00428266	-0.194296	-0.0120328	0.124659	0.0786669	-0.0342033
YIL138C	TPM2	0.171134	0.0540624	0.149414	0.0234198	0.0853147	0.000427585	-0.0958478
YIL142W	CCT2	0.097456	-0.0151372	-0.0769736	-0.22846	-0.194882	0.0684389	-0.0320263
YIL143C	SSL2
YIL144W	NDC80			-0.352036	-0.0513463	0.935166	-1.20315
YIL145C	PAN6	0.371251	-0.071688	-0.0705478	0.0193442	0.186414	0.330163	0.329581
YIL149C	MLP2	-0.639145	-0.192621	0.00630125	-0.454815	-0.00629597	-0.246938	0.247893
YIL154C	IMP2'	-0.73991	-0.389052	-0.837375	-0.982616		-1.33615	-0.99614
YIL155C	GUT2	0.70003	0.804602	0.939387	0.186605	0.188042	-1.46633	-1.25954
YIL156W	UBP7	0.224912	-0.167656	-0.191867	-0.0725845	0.342862	0.408255	0.0533903
YIL156W-B	YIL156W-B	0.651225	0.815714	0.247335	0.446918	0.672856	-0.320765	0.66344
YIL157C	COA1	0.345646	0.274429	0.454906	0.495326	0.560857	0.511494	0.389945
YIL160C	POT1	-0.106162	0.0474195	-1.45915	-4.00401	-3.50896	-4.52963	-4.46877
YIL162W	SUC2	1.58448	0.215672	0.230557	-0.285127	-0.315496	-0.137713	0.162015
YIR001C	SGN1	0.331416	0.154548	0.347019	0.401785	0.170843	0.2985	0.245633
YIR002C	MPH1
YIR003W	AIM21	-0.196424	-0.161964	-0.162767	-0.0166353	-0.125415	-0.269566	-0.261856
YIR004W	DJP1	0.267909	0.139447	0.475405	0.393767	0.592322	0.78844	0.527902
YIR006C	PAN1	-0.226053	-0.165438	-0.237706	-0.085854	0.0204945	-0.180945	-0.0508008
YIR007W	YIR007W		0.305164
YIR008C	PRI1	-0.168873	-0.0405379	-0.154075	-0.110858	-0.197773	-0.28036	-0.0704235
YIR009W	MSL1
YIR012W	SQT1	1.07924	0.358686	0.767914	0.419179	0.738899	1.33865	1.42787
YIR015W	RPR2
YIR021W	MRS1	0.3167	0.0944749	0.627683	0.0750471	0.680355	0.927294	0.795925
YIR022W	SEC11	0.265502	0.247787	0.544973	0.495781	0.665656	0.577643	0.598775
YIR024C	INA22	-0.139174	-0.457853	0.177523	0.11476	0.428494	0.143565	0.373178
YIR026C	YVH1	0.241773	0.179874	0.319543	0.0954265	0.439183	0.302746	0.533914
YIR030C	DCG1	-0.120361	0.160308	0.758961	0.892121	0.769256	0.645757	0.310101
YIR031C	DAL7
YIR033W	MGA2	0.123866	0.288384					-0.101892
YIR034C	LYS1	-0.00552753	-0.325104	-0.153574	-0.508352	-0.445772	-0.257833	-0.0898989
YIR035C	YIR035C	0.546373	-0.183654	-0.259872	-0.0121388	0.188727	0.656505	0.592961
YIR036C	IRC24	-0.891776	-0.0728412	-0.551259	-0.957631	-0.72278	-1.89783	-1.63677
YIR037W	HYR1	-0.737801	-0.0859538	-0.545816	-0.872992	-0.6974	-1.24555	-1.08268
YIR038C	GTT1	-1.32488	0.130002	-1.28021	-2.22465	-1.78702	-3.5545	-2.79444
YJL001W	PRE3	0.234556	0.210549	-0.013473	-0.162989	0.0532238	-0.0218232	0.0636653
YJL002C	OST1	0.213994	0.24673	0.268321	0.459515	0.635077	0.191932	0.433265
YJL003W	COX16	1.5652	1.40042	1.71374	2.48738		1.93285	1.21537
YJL005W	CYR1	0.719289	-0.145897	-0.374628	-0.400316	-0.083975	-0.9936	-1.04648
YJL006C	CTK2				-0.345783
YJL008C	CCT8	0.354374	0.0963914	0.0453947	-0.0131752	0.0437034	0.234446	0.31613
YJL010C	NOP9	0.105997	-0.129913	-0.0761824	0.270452	0.225826	0.285618	0.530409
YJL011C	RPC17	0.178295	0.0202239	0.325519	0.161151	0.332556	0.54326	0.574503
YJL012C	VTC4	0.24548	0.122555	0.0948197	0.285416	0.366021	0.939698	0.781061
YJL014W	CCT3	0.299222	0.125508	0.129396	0.135141	0.0889752	0.367736	0.384534
YJL020C	BBC1	-0.246729	-0.0367359	-0.490323	-0.521241	-0.339674	-0.925944	-0.684648
YJL024C	APS3	0.555452	0.0739982	-0.0540695	-0.171837	0.43672	0.527695	0.197155
YJL026W	RNR2	0.758284	1.00517	-0.081584	0.0585331	-0.0137122	-0.0150958	-0.127576
YJL029C	VPS53
YJL030W	MAD2		0.0216484	0.129931	0.0886641	0.553028	0.372388	0.650136
YJL031C	BET4	0.135853	-0.11563	-0.19595	-0.306573	-0.119328	-0.308986	-0.212387
YJL033W	HCA4	0.533518	0.14466	0.657195	0.689785	0.700425	0.935631	1.29448
YJL034W	KAR2	0.410962	0.17041	0.201436	0.369971	0.564756	0.759004	0.726539
YJL035C	TAD2
YJL036W	SNX4	-0.0612142	-0.0558644	-0.403326	-0.420876	-0.1634	-0.665682	-0.438794
YJL039C	NUP192	0.199753	0.212121	0.0610197	0.218748	0.321881	0.307237	0.293558
YJL041W	NSP1	0.0413881	-0.0399491	-0.0454492	-0.086622	-0.111455	-0.181758	-0.169942
YJL042W	MHP1	-0.124132	0.104349	0.0783226	0.255937	0.266447	-0.484715	-0.240152
YJL044C	GYP6
YJL046W	AIM22	0.390422	0.206352	0.761285	1.06617	1.31248	0.807405	0.715662
YJL047C	RTT101	0.219123	-0.193099	-0.239652				-0.126785
YJL048C	UBX6				0.498095
YJL050W	MTR4	0.440216	0.148206	0.109792	0.127769	0.250257	0.277537	0.537436
YJL052W	TDH1	-0.37173	0.644508	0.731646	1.29936	1.15413	0.345562	0.552817
YJL053W	PEP8	0.386102	0.057223	0.181529	-0.310482	0.161675	-0.477865	-0.554596
YJL054W	TIM54	0.385157	-0.0278627	0.220101	0.148258	0.202588	0.41702	0.319961
YJL055W	YJL055W	0.0167462	0.0725672	0.49126	0.68136	0.76809	0.281701	0.305077
YJL057C	IKS1	0.443015	0.113736	0.430272		-0.0332461		0.130266
YJL060W	BNA3	-0.601942	-0.372849	-0.244969	-0.156659	-0.165034	-0.210571	-0.0587754
YJL061W	NUP82	-0.0229075	0.153935	0.0795533	-0.00200923	-0.0553586	-0.140498	-0.0904111
YJL062W	LAS21
YJL062W-A	COA3
YJL063C	MRPL8	0.392164	0.248543	0.715405	1.26078	0.984819	1.11835	0.853466
YJL065C	DLS1
YJL066C	MPM1	-0.366168	0.00317143	-0.0144406	-0.495962	-0.453743	-0.872687	-0.957115
YJL068C	YJL068C	-0.331579	0.108682	-0.210325	-0.275242	-0.228061	-0.817894	-0.731102
YJL069C	UTP18	0.419481	-0.0898129	0.00444523	0.136836	0.121407	0.327365	0.736746
YJL070C	YJL070C	0.294937	0.21405	0.36995	0.326945	-0.414479
YJL073W	JEM1	-0.0229208	0.113587	-0.31675	0.242404	-0.00980846	0.301892	0.270338
YJL074C	SMC3	0.124447	0.0031484	0.0946171	0.287711	0.418656	0.176808	0.181636
YJL076W	NET1	0.20073	0.0197841	0.348669	0.340394	0.377055	0.237238	0.436038
YJL080C	SCP160	-0.0888492	-0.0540126	0.0786713	0.259869	0.298693	0.127781	0.242275
YJL081C	ARP4	0.20453	0.122164	0.230598	0.101254	0.171062	0.112776	0.145834
YJL082W	IML2	0.780621	0.212813	0.352802	0.586336	0.536826	0.876839	0.796201
YJL084C	ALY2	-0.783294	0.232608	-0.0615115	-0.201906	-0.135783
YJL085W	EXO70	-0.00377379	0.246215	-0.0569049	0.0119869	0.192705	0.198047	-0.0244728
YJL087C	TRL1	0.223339	0.0454562	0.105047	0.012609	0.00147129	0.300895	0.252854
YJL088W	ARG3	0.770952	0.442175	0.766142	1.20899	1.00574	1.55663	1.26803
YJL095W	BCK1
YJL096W	MRPL49	0.385229	0.28329	1.00481	1.00402	0.827922	1.29124	0.744238
YJL098W	SAP185
YJL101C	GSH1	-0.050245	-0.0944977	0.380569	0.799877	-0.639526	0.757878	-0.52803
YJL102W	MEF2	0.479508	0.155481	0.544094	0.714766	1.04643	1.10236	0.982085
YJL104W	PAM16	0.243078	0.0434957	0.405448	0.344762	0.365643	0.387306	0.638059
YJL107C	YJL107C	0.412931	0.244678	-0.0947655	0.0824313	-0.140202	-0.0951941	-0.0707688
YJL109C	UTP10	0.597131	0.180826	0.311433	0.165942	0.308605	0.598803	0.792024
YJL111W	CCT7	0.302704	0.133375	-0.0673691	-0.0932456	-0.00426233	0.208291	0.185291
YJL112W	MDV1	-0.277984	0.0280418	0.271153	0.317927	0.243219	0.0801093	-0.2205
YJL115W;Homologue_YJL115W	ASF1;Homologue_ASF1	0.187594	0.0399632	0.351643	0.262827	0.333802	0.297064	0.133246
YJL117W	PHO86	0.686651	0.367327	0.20423	-0.0043724	0.196568	0.86728	0.660601
YJL121C	RPE1	-0.100952	-0.365487	-0.118798	-0.131092	-0.305526	-0.289011	-0.399203
YJL122W	ALB1	0.594235	0.223192	1.73678	1.20449	1.27822	1.95709	1.93957
YJL123C	MTC1	-0.176007	-0.0699406	-0.289705	-0.511651	-0.37453	-0.536054	-0.499635
YJL124C	LSM1	-0.207579	-0.20951	-0.0053296	-0.0255421	0.0226347	-0.0611361	-0.0372196
YJL125C	GCD14	0.492778	0.471847	0.540509	0.820342	0.815043	0.211026	0.523175
YJL126W	NIT2	0.328622	0.114134	-0.0368318	-0.497581	-0.610837	-0.514311	-0.31649
YJL128C	PBS2	-0.261897	-0.313153	-0.529213	-0.530381	-0.223736	-0.190772	-0.20742
YJL130C	URA2	0.0951807	0.173278	-0.123657	0.372525	0.357597	0.197517	0.393436
YJL131C	AIM23	-0.0247625	0.057061	0.254138	0.108715	0.00965893	-0.260907	-0.286619
YJL133C-A	YJL133C-A
YJL133W	MRS3
YJL134W	LCB3	0.681584	0.282884	0.89777		1.23662		0.83295
YJL136C	RPS21B	-0.191471	0.147487	0.390528	0.276357	0.19659	0.36196	0.362661
YJL137C	GLG2	-0.235261	0.543292	-0.0513577	-0.54234	-0.201931
YJL139C	YUR1		-0.486081	-0.124123	0.0454432	-0.150173	0.391232	0.0979647
YJL140W	RPB4	-0.135258	-0.216206	-0.0929872	-0.27766	-0.32306	-0.0759631	-0.269019
YJL141C	YAK1	-0.656681	-0.0629611	-0.871359	-0.779147	-0.673271	-2.40102	-2.13206
YJL143W	TIM17	-0.100436	-0.0120865	0.125578	0.397104	0.570726	0.485308	0.849967
YJL145W	SFH5	0.0112286	0.297403	-0.0565075	-0.0883686	0.457484	-0.18288	0.436859
YJL146W	IDS2	-0.0956695	0.0722321	-0.329356	-0.644091	-0.773609	-0.904889	-1.06108
YJL148W	RPA34	0.36598	0.0576264	0.0272406	0.832526	0.451146	0.91998	0.938698
YJL151C	SNA3
YJL153C	INO1	2.36258	0.427861	-1.35921	3.75846	3.72432	1.39326	2.93866
YJL154C	VPS35	-0.0112785	0.0237935	-0.274192	-0.188829	0.0506442	-0.281064	0.0250384
YJL155C	FBP26	-0.585829	-0.191244	-0.670618	-1.06764	-0.784724	-1.28298	-1.18227
YJL157C	FAR1
YJL158C	CIS3	0.407898	-1.3137	0.711554	0.596897	0.510745	1.22219	1.3263
YJL159W	HSP150	0.123077	-0.209012	0.0725549	-0.196458	0.00305	0.563258	0.413023
YJL161W	FMP33
YJL164C	TPK1	-1.22671	0.198984	-0.800462	-0.728928	-0.437086	-1.70403	-1.04088
YJL165C	HAL5	-0.0195421	0.064504	0.117138	-0.0158707	-0.242982	-0.409888	-0.00800044
YJL166W	QCR8	2.17319	1.8084	2.20692	1.86997	1.42779	2.32362	1.46048
YJL167W	ERG20	0.0574465	-0.082601	-0.0374385	0.217093	0.11331	0.0442755	0.160377
YJL168C	SET2	-0.275054	1.53588	0.460431	0.80864	0.950402	1.00267	1.28908
YJL171C	YJL171C	0.180794	-0.781826	-0.503505	-0.520163	-0.25219	-0.0129766	0.323594
YJL172W	CPS1	-0.502114	-0.157131	-0.750223	-1.23583	-0.553985	-1.36241	-0.459238
YJL173C	RFA3	0.01629	-0.88311	0.41643	0.412681	0.273496	0.0640995	0.0801754
YJL176C	SWI3	-0.323559	0.0211514	-0.164079	-0.264568	-0.107773	-0.103742	-0.221284
YJL177W	RPL17B	-0.165822	-0.321538	0.32581	-0.28561	-0.279154	-0.178566	-0.505337
YJL178C	ATG27	0.274006	0.704245	0.804439	0.952165	0.792728	0.0131899	0.716722
YJL179W	PFD1	0.230638	0.00669923	0.264078	0.260724	0.359407	0.288887	0.532559
YJL180C	ATP12	0.234599	0.529196	1.0359	1.07577	1.21563	0.672486	0.888179
YJL183W	MNN11	0.560515	0.478952	0.831102	1.14937	1.29564	1.10801	1.0428
YJL184W	GON7	0.285239	0.0979608	0.120164	0.100952	0.15496	0.29114	0.144947
YJL185C	ATG36		0.190787
YJL186W	MNN5	0.300745	0.300994	0.325557	0.262704	0.664078	0.19859	0.750756
YJL189W	RPL39	0.0445717	0.315433	0.544982	0.346713	0.545517	0.992969	0.447127
YJL191W	RPS14B	-0.229378	0.0105596	0.107623	0.100255	-0.0207752	0.193994	-0.0342376
YJL192C	SOP4	0.244377	-0.034222	-0.104419	-0.0771281	0.242202	0.0553511	-0.165771
YJL197W	UBP12	0.0824809	-0.0519428	-0.0701776	-0.0895269	-0.247037	0.131334	0.25337
YJL198W	PHO90
YJL200C;Homologue_YGL009C	ACO2;Homologue_LEU1	-0.00628665	-0.113529	0.367435	0.553559	0.440527	0.890948	1.09125
YJL201W	ECM25
YJL203W	PRP21
YJL204C	RCY1	0.344874	1.36194	0.433755	1.41116	0.85413	1.46634	1.68696
YJL207C	LAA1	-0.0153414	0.142186	0.347861	0.0946811	-0.149898	0.319417	-0.133275
YJL208C	NUC1	0.542419	-0.174356	0.412346	0.595416	0.657895	1.22672	0.850487
YJR001W	AVT1	-0.152943	-0.234989	-0.383986	-0.118988	-0.524189	-0.239564	-0.674507
YJR002W	MPP10	0.305421	0.0357209	-0.263714	-0.425399	-0.367977	0.397108	0.109404
YJR003C	YJR003C	0.937296	0.450251	0.060251	0.65316	0.767107	0.640306	1.0556
YJR005W	APL1	0.429272	0.21561	0.409438	0.645826	0.992162	0.942248	0.70282
YJR006W	POL31	0.242476	0.482504	0.597511	0.566563	0.606599	0.631815	0.408674
YJR007W	SUI2	0.261439	0.140223	0.141056	0.143959	0.248948	0.402536	0.467704
YJR008W	MHO1	-0.786645	0.198651	-1.37438	-2.07595	-2.13429	-3.27946	-3.03529
YJR009C	TDH2	0.775493	-0.356371	0.970795	0.424963	0.364227	1.34984	1.0935
YJR010C-A	SPC1	0.374496	0.226156	0.578734	0.448667	0.532982	0.577454	0.561827
YJR010W	MET3	-1.48633	-1.27305	-0.312159	-1.06165	-1.30832	-0.0783797	-0.206516
YJR011C	YJR011C
YJR014W	TMA22	0.103789	0.141148	-0.0258751	-0.0649512	0.195475	0.0241291	0.144453
YJR016C	ILV3	0.109268	0.357548	0.460813	0.814964	0.341637	0.438727	0.416411
YJR017C	ESS1	-0.033379	-0.0187605	-0.0889122	-0.202912	-0.30704	-0.173083	-0.230804
YJR019C	TES1	0.298462	0.184731	-0.0241977	-1.32227	-1.41396	-1.9883	-2.08342
YJR024C	MDE1
YJR025C	BNA1	-0.800471	0.614879	-0.227957	0.319459	-0.0896121	-0.996655	-1.02001
YJR031C	GEA1	0.532865	1.19755	0.336133	1.20205	1.16985	0.830241	1.09847
YJR032W	CPR7	-0.557812	-0.597812	-0.196153	-0.219358	-0.628791	0.108306	-0.181691
YJR033C	RAV1	-0.0385275	0.176264	-0.382997	-0.415198	-0.162718	-0.952926	-0.580642
YJR034W	PET191	-0.217514	-0.183255	0.252382	0.384009	0.445922	0.301854	0.322341
YJR040W	GEF1	0.705284	0.627053	0.496474	0.724746	0.56291	0.398047	0.103378
YJR041C	URB2	0.266271	0.292333	-0.0883478	0.041929	0.222366	0.127434	0.486068
YJR042W	NUP85	0.65076	0.78646	1.09042	1.07841	1.22711	1.08319	1.25239
YJR045C;YEL030W	SSC1;ECM10	0.0117003	0.102191	0.0717955	0.311545	0.291375	0.372164	0.231827
YJR046W	TAH11	1.14762		0.325987	1.2139	0.945433	1.81358	1.60581
YJR048W	CYC1	0.549871	-0.066803	0.731476	0.751491	-0.0427791	1.03987	0.388492
YJR049C	UTR1	0.157323	-0.385606	0.00365924	0.376881	0.221233	0.0785972	0.150711
YJR051W	OSM1	0.222104	0.273843	0.0322727	0.161912	0.224411	-0.113627	0.110904
YJR052W	RAD7
YJR057W	CDC8	0.254589	0.101192	0.352241	0.261666	0.0516362	0.152188	0.44492
YJR058C	APS2			0.315395	0.382239	-0.0354619	0.426134	0.0658328
YJR059W	PTK2	-0.528745	-0.233392	-0.410619	-0.342272	0.167536	-0.831151	-0.559604
YJR060W	CBF1	0.11174	0.0299238	-0.252077	-0.133509	0.407899	-0.389823	-0.0620218
YJR062C	NTA1	0.486942	0.320267	-0.327895	-0.159397	-0.1323	0.0121607	-0.0265274
YJR063W	RPA12	-0.084927	-0.613183	-0.0337217	-0.421669	-0.498672	0.337534	0.0660411
YJR064W	CCT5	0.311479	0.103911	0.0170928	-0.00374939	0.104716	0.210851	0.355694
YJR065C	ARP3	-0.00636614	-0.101149	-0.161127	-0.157712	0.00487893	-0.243887	-0.111831
YJR066W	TOR1	0.207094	-0.0950393	-0.267051	-0.224126	-0.179142	0.138409	0.0584724
YJR067C	YAE1
YJR068W	RFC2	-0.0966482	-0.280399	-0.250048	-0.336281	-0.284624	-0.176002	-0.169002
YJR069C	HAM1	0.225732	0.116102	0.338294	0.466154	0.504085	0.327069	0.441035
YJR070C	LIA1	0.709468	0.175965	0.354461	0.493362	0.434863	1.19629	0.884034
YJR072C	NPA3	0.222231	0.00478897	-0.0091491	-0.00974462	0.167952	0.249653	0.426232
YJR073C	OPI3	-0.484162	0.52856	-0.278152	1.18081	1.13723	-0.290255	0.105484
YJR074W	MOG1	0.0281475	-0.472131	-0.35393	-0.313424	-0.317498	-0.531584	-0.576145
YJR075W	HOC1	0.457342	0.346601	0.804986	0.816622	0.78902	0.506225	1.02558
YJR076C	CDC11	0.317834	0.100659	0.520868	0.616439	0.785477	0.353642	0.465487
YJR077C	MIR1	0.844961	0.350304	1.1032	1.07956	1.05281	1.0269	0.986988
YJR078W	BNA2
YJR080C	AIM24	0.0780608	-0.0422642	0.410567	0.450501	0.476817	0.326097	0.178746
YJR083C	ACF4	-0.196203	-0.103044	-0.229383	-0.305611	-0.621832	-0.303552	-0.200291
YJR084W	YJR084W
YJR085C	YJR085C	0.999665	1.20566	1.46897	1.33339	1.44938	1.11966	0.850719
YJR086W	STE18	0.264908	0.645198	0.56531	1.28304	1.17496	1.12026	0.540194
YJR088C	EMC2	0.31788	0.170136	0.181662	0.0601351	0.176152	0.359658	0.0659365
YJR090C	GRR1			0.0294074			-0.3375
[truncated: 1,767 more rows]

## Sheet: Proteomics-YPX anaerobic
Protein	Common Name	Log2 FC (Y127MR/Y22-3MR) Avg.	Log2 FC (Y128MR/Y22-3MR) Avg.	Log2 FC (Y22-3MR hog1D isu1D/Y22-3MR) Avg.	Log2 FC (Y22-3MR gre3D ira2D/Y22-3MR) Avg.	Log2 FC (Y22-3MR hog1D isu1D gre3D vs Y22-3MR) Avg.	Log2 FC (Y22-3MR hog1D isu1D ira2D/Y22-3MR) Avg.	Log2 FC (Y22-3MR hog1D isu1D gre3D ira2D/Y22-3MR) Avg.
Anc_8.663	Anc_8.663	0.0643608	0.0830364	-0.478809	-0.318713	-0.483317	0.0124236	0.195814
COX1	COX1	-0.1229	-1.66027	0.194384	-0.207496	0.00274603	-2.01422	-2.20223
CpXylA	CpXylA	0.110174	0.0209605	0.0289064	-0.115355	0.101681	-0.0741548	-0.0812242
GTK30B01620	GTK30B01620	1.70041		0.600428	0.3465	0.364883
GTK30D03080	GTK30D03080	-4.15898	-3.58817	-3.33553	-2.73932	-4.07121	-3.62463	-3.13944
GTK30D03420	GTK30D03420
GTK30D03490;GTK30AD00100|GTK30AD00110	GTK30D03490;GTK30AD00100|GTK30AD00110
GTK30D04150	GTK30D04150
GTK30D04780;GTK30D04980|GTK30D04990	GTK30D04780;GTK30D04980|GTK30D04990
GTK30D05000	GTK30D05000	-0.215045	0.300496	-0.27922	0.240097
GTK30G03460;GTK30L02780;GTK30AE00120;GTK30X00120;GTK30D03460|GTK30D03470	GTK30G03460;GTK30L02780;GTK30AE00120;GTK30X00120;GTK30D03460|GTK30D03470	2.45444	4.32463	2.20408	2.3731	3.70808	4.26561	4.27569
GTK30G03610;GTK30B00250	GTK30G03610;GTK30B00250
GTK30G04280|GTK30G04290	GTK30G04280|GTK30G04290
GTK30I00100;GTK30AA00150;YOR396W;GTK30I02250;GTK30I00110;GTK30H02790;GTK30K00100;GTK30D00100;GTK30M04510;GTK30G00100;GTK30G00110;GTK30E00100;GTK30F01380;GTK30I00120;GTK30C01620;GTK30Z00130;GTK30Y00140;GTK30AA00120;YEL075C;GTK30J00110;GTK30C01630;GTK30J00120;GTK30D00110;GTK30J00100;GTK30Z00150;GTK30Y00150;GTK30H02800;Homologue_YPR204W;Homologue_YLR466W_2	GTK30I00100;GTK30AA00150;YEF1-8;GTK30I02250;GTK30I00110;GTK30H02790;GTK30K00100;GTK30D00100;GTK30M04510;GTK30G00100;GTK30G00110;GTK30E00100;GTK30F01380;GTK30I00120;GTK30C01620;GTK30Z00130;GTK30Y00140;GTK30AA00120;YEL075C;GTK30J00110;GTK30C01630;GTK30J00120;GTK30D00110;GTK30J00100;GTK30Z00150;GTK30Y00150;GTK30H02800;Homologue_YPR204W;Homologue_YLR466W_2
GTK30I00160	GTK30I00160	2.06277	4.10167	1.67603	3.83663	2.60537	4.44205	4.23683
GTK30J00150	GTK30J00150	0.861476	1.32938	0.275952	0.967741	1.10145	1.70748	1.65128
GTK30J00160	GTK30J00160	-0.676337	-1.05594	-0.421602	-0.483633	-0.990566	-1.15304	-1.41243
GTK30J00180	GTK30J00180	3.79987	1.84407	2.95909	0.0806124	4.48682	0.581284	0.639182
GTK30J00210	GTK30J00210	0.594443	0.947152	0.0912875	-0.539543	0.835926	0.63934	0.872005
GTK30J00270	GTK30J00270	-2.22861	-1.83356	-1.47739	-0.28771	-2.51681	-1.61977	-1.29077
GTK30J00790;GTK30G04270;GTK30G03400;GTK30L03740;GTK30K01840;GTK30D05510	GTK30J00790;GTK30G04270;GTK30G03400;GTK30L03740;GTK30K01840;GTK30D05510
GTK30J01230;GTK30R00130;GTK30L03860;GTK30L02760|GTK30L02770	GTK30J01230;GTK30R00130;GTK30L03860;GTK30L02760|GTK30L02770	2.67896	4.67415	2.31872	2.60493	3.73792	4.4976	4.91903
GTK30N00600	GTK30N00600	2.92659	7.30845	1.40577	2.29194	5.22837	6.98288	7.43206
GTK30N02330	GTK30N02330
GTK30W00100;GTK30D03480;GTK30P02760;GTK30AI00100;GTK30M00890;GTK30D03430|GTK30D03440;GTK30E02510;GTK30L02750;GTK30J00410;GTK30G03390;GTK30X00100|GTK30X00110;GTK30AE00100|GTK30AE00110;GTK30J00760|GTK30J00770;GTK30L03840|GTK30L03850;GTK30G03450;GTK30L03870	GTK30W00100;GTK30D03480;GTK30P02760;GTK30AI00100;GTK30M00890;GTK30D03430|GTK30D03440;GTK30E02510;GTK30L02750;GTK30J00410;GTK30G03390;GTK30X00100|GTK30X00110;GTK30AE00100|GTK30AE00110;GTK30J00760|GTK30J00770;GTK30L03840|GTK30L03850;GTK30G03450;GTK30L03870	3.62844	5.78358	3.37138	3.64012	5.392	5.58545	5.80072
Homologue_YAL063C	Homologue_FLO9	-1.57476	-2.61068	-1.89029	-0.177984	-2.84652	-2.80775	-2.15447
Homologue_YER076C	Homologue_YER076C
Homologue_YJL201W	Homologue_EMC25	-0.00250772	1.10815	-0.560133	-0.0102926	-0.0310673	0.815318	1.01982
kanR	kanR	-2.26179	-3.78861	6.44862	1.41205	7.79594	6.13248	5.54333
PsXyl3	PsXyl3	0.331367	0.770157	0.29114	1.19016	0.615581	0.668732	0.727031
Q0085	ATP6
Q0140	VAR1	0.690579	1.03523	0.378985	0.531853	0.840359	0.935262	0.762879
Q0250	COX2	-0.772152	-1.27695	-0.614955	-1.05736	-0.930085	-1.29254	-1.61691
R0020C	REP1	0.884523	0.476652	0.314721	0.366095		0.302009	0.37231
R0040C	REP2	1.41828	0.643445	0.619049	0.522636
YAL001C	TFC3	-0.400829	-0.269851	-0.301846	-0.398907	-0.10344	-0.0900776	-0.0581747
YAL003W	EFB1	-0.439756	-0.635608	-0.339969	-0.291279	-0.396362	-0.520635	-0.568544
YAL005C	SSA1	0.193479	-0.512371	0.129333	-0.0592803	0.211525	-0.433238	-0.539564
YAL007C	ERP2	-0.664778		-0.861016	-1.00649	-0.953709		-0.92113
YAL008W	FUN14	1.15725	0.402872	1.27049		1.40965	0.203462	0.44986
YAL010C	MDM10	1.16348	1.73036	0.581441	0.593199	1.17757	1.67843	2.00253
YAL011W	SWC3	-0.794596	-0.427609	-0.211039	0.132377	-0.376161	-0.448162	-0.471341
YAL012W	CYS3	-0.855112	-1.08839	-0.55814	-0.215704	-1.37826	-0.539529	-0.705935
YAL013W	DEP1	-0.123644	-0.57335	0.371394	-0.358547	-0.0122731	-0.643016	-0.525118
YAL014C	SYN8	-0.54796			0.391097	0.266678	0.311431	-1.48793
YAL015C	NTG1
YAL016W	TPD3	0.101473	-0.0950213	0.242605	0.00246927	0.109799	0.0634442	0.11513
YAL017W	PSK1	0.4263	-0.130167	0.605989	-0.0672351	0.227642	-0.227322	-0.179278
YAL019W	FUN30	-0.592568	-0.591821	-0.24542	-0.202982	-0.746987	-0.331108	-0.512524
YAL021C	CCR4	-0.441107	-0.168956	-0.141555	-0.209908	-0.242166	-0.14056	-0.0886252
YAL023C;YOR321W	PMT2;PMT4	-0.587713	-0.488143	-0.260325	-0.330132	-0.49529	-0.521617	-0.504011
YAL025C	MAK16	-0.00171063	0.378373	0.00396099	0.576639	-0.273262	0.334746	0.379051
YAL026C	DRS2	-0.0845449	0.29503	0.0816295	-0.169526	0.147683	0.531394	0.549436
YAL027W	SAW1
YAL029C	MYO4	0.284082	0.50096	-0.0156143	0.552506	0.234978	0.707352	0.485938
YAL031C	GIP4	-0.329221	-0.590184	0.0220632	-0.225583	-0.261276	-0.854481	-0.44945
YAL032C	PRP45
YAL033W	POP5	-0.303606	-0.213224	-0.0740103	0.247922		0.0772856	0.0169307
YAL034C	FUN19	-3.44205		-2.77126	-3.98689
YAL034W-A	MTW1	0.26874	1.60385	-0.694965	0.311509	0.613853	0.348657	0.885814
YAL035W	FUN12	-0.369085	-0.328315	-0.240397	-0.0465184	-0.440233	-0.202169	-0.343607
YAL036C	RBG1	-0.582309	-0.319139	-0.496049	-0.0795468	-0.602597	-0.390411	-0.414759
YAL038W	CDC19	0.274758	0.31803	0.149533	0.328064	0.190159	0.336808	0.301644
YAL039C	CYC3	1.27066	0.629883	1.05973	0.519353	1.42779	0.605268	0.580295
YAL041W	CDC24	0.137957	0.333693	0.274933	0.598654	-0.168303	0.278131	0.229608
YAL042W	ERV46	-0.732306	-0.448265	-0.246744	-0.285663	-0.869536	-0.510229	-0.805057
YAL043C	PTA1	-0.148795	-0.289491	-0.080146	-0.00758476	-0.1112	-0.0457685	0.0143948
YAL044C	GCV3	-0.524725	-0.745727	-0.0149089	-0.418369	-0.638784	-0.913767	-0.764524
YAL047C	SPC72	0.807127	0.468866	0.632861	1.22487	0.500357	0.741937	1.10145
YAL048C	GEM1	0.293689	0.302816	0.315987	0.448068	0.0925947	0.453486	0.181426
YAL049C	AIM2	-0.28976	-1.1667	-0.00112127	-0.638326	-0.626211	-1.25712	-1.35484
YAL053W	FLC2	-1.16067	-0.635084	-0.717958	-1.1756	-0.685211	-1.07241	-1.19347
YAL054C	ACS1	1.33132	-0.283555	1.68406	1.20697	0.924122	0.0750214	-0.496627
YAL056W	GPB2	0.298207	-0.125433	0.263645	-0.140943	0.424028
YAL059W	ECM1	-1.02476	-0.536331	-0.776786	-0.180346	-0.675504	-0.209487	-0.386432
YAL060W	BDH1	1.07661	0.365114	0.881775	-0.245879	0.867132	0.0655254	-0.0798933
YAL061W	BDH2	-4.77759		-2.47284		-5.25304
YAL062W	GDH3	2.15685	-1.00323	1.50303	-3.66301	2.16092		-2.47268
YAR002C-A	ERP1	-0.773014	-0.750902	-0.299335	-0.703759	-0.303021	-0.84546	-0.827079
YAR002W	NUP60	-0.289902	-0.640493	-0.242565	-0.15133	-0.716164	-0.591563	-0.64861
YAR007C	RFA1	-0.146288	-0.209145	0.00166594	-0.246612	-0.263387	-0.373045	-0.568721
YAR008W	SEN34
YAR014C	BUD14	-0.201267	0.464125	0.689488	0.513182		0.526731	1.2025
YAR015W	ADE1	-0.513275	-0.869818	-0.212908	-0.231631	-1.08512	-0.613397	-0.931298
YAR035W	YAT1	1.83604	1.85968	2.44006	3.58323	1.92751	3.31178	2.17804
YAR042W	SWH1	0.539229	0.760558	0.637911	0.452059	0.542573	0.7611	0.779382
YAR073W|YAR075W;YHR216W	IMD1|YAR075W;IMD2	0.203211	0.280446	0.436246	1.14075	0.500366	0.942724	0.749769
YBL001C	ECM15	0.141419	0.0603458	0.166963	-0.511252	0.539642	-0.275646	0.03581
YBL004W	UTP20	-0.257842	-0.082096	-0.0382205	0.184307	-0.712762	0.156234	0.116875
YBL006C	LDB7	-0.582907	-0.244362	-0.380811	0.0746492	-0.421818	-0.574199	-0.814453
YBL007C	SLA1	-0.29354	-0.625295	-0.207407	-0.390753	-0.48503	-0.701255	-0.700902
YBL008W	HIR1	-0.420328	0.0194415	-0.351619	0.0739467	0.304888	-0.00605737	-0.19143
YBL010C	YBL010C	-0.973458			-0.504649		0.140756	-0.260613
YBL011W	SCT1	0.102693	1.31228	0.167063	0.306224	0.638619	1.54228	1.80842
YBL013W	FMT1	-0.0029963	0.0786369	0.117619	-0.240399	0.755128	0.418939	0.248411
YBL015W	ACH1	2.00851	1.49388	1.81733	1.70036	2.08938	1.7678	1.3649
YBL016W	FUS3	-0.161144	0.0695208	-0.146906	0.0789435	0.190749	0.0845516	-0.250292
YBL017C	PEP1	-0.235497	-0.537195	-0.0390677	-0.292336	-0.2668	-0.587028	-0.649338
YBL018C	POP8
YBL020W	RFT1	0.157501	0.235999	0.216278	0.374257	0.386806	0.491757	0.179278
YBL021C	HAP3
YBL022C	PIM1	0.287583	0.188098	0.268055	0.183644	0.122721	0.133161	0.0470983
YBL023C	MCM2	1.84428	3.1345		2.72961	2.36012	3.17132	3.13912
YBL024W	NCL1	-0.439926	-0.460259	-0.255658	-0.0113194	-0.637683	-0.325453	-0.404824
YBL026W	LSM2	0.164634	-0.377037	-0.557919	-0.471682	-0.662274	-0.582395	-0.380884
YBL029C-A	YBL029C-A
YBL030C	PET9	-0.199012	-0.287677	-0.0252275	-0.367327	-0.0899679	-0.321566	-0.495947
YBL032W	HEK2	0.100039	-0.243334	-0.0657097	-0.198243	0.00472656	-0.282345	-0.302947
YBL033C	RIB1	0.826246	0.679819	0.833324	0.503085	1.0269	0.379443	0.518828
YBL035C	POL12	-0.895866	0.143147	-0.868314	-0.875174	-0.477468	0.289573	0.363872
YBL036C	YBL036C	0.185581	0.570874	0.272933	0.757507	0.183354	0.574285	0.551896
YBL037W	APL3	0.0861412	0.4712	-0.00452283	0.181056	-0.0499434	0.693082	0.641886
YBL038W	MRPL16	0.0390788	0.218705	0.175829	0.130918	0.370127	0.168247	0.0663387
YBL039C	URA7	-0.245863	-0.397606	0.03249	0.459325	-0.620957	-0.401919	-0.428542
YBL039W-B	YBL039W-B	2.5642		1.56138		1.08735
YBL041W	PRE7	-0.065826	-0.367187	-0.0877593	-0.168354	-0.31158	-0.43692	-0.59078
YBL045C	COR1	0.291869	0.359615	0.371248	0.543205	0.474007	0.242444	0.115169
YBL046W	PSY4	0.44473	0.53536	0.304622	0.7563	-0.0633225	0.796219	0.81508
YBL047C	EDE1	-0.353434	-0.504899	-0.190668	-0.474704	-0.297118	-0.707761	-0.53937
YBL049W	MOH1	0.419659		1.08415		2.92648	0.387475
YBL050W	SEC17	0.0748844	0.0653178	0.0830136	0.219348	0.18393	0.110634	0.0908866
YBL051C	PIN4	0.493687	1.37751	0.163373	0.273538	0.447322	1.29579	1.59827
YBL055C	YBL055C	-0.208432	0.0242646	-0.114818	0.169682	-0.356439	-0.218626	-0.0185677
YBL056W	PTC3	-0.253801	-0.00697455	-0.0340821	-0.102276	-0.0186843	0.022358	0.110541
YBL057C	PTH2	-0.0291115	0.0690216	-0.115219	0.422714	-0.132384	0.167475	0.110214
YBL058W	SHP1	-0.140809	-0.707044	0.0845631	-0.323867	-0.204678	-0.774348	-0.930662
YBL059C-A	CMC2	1.1345	1.26554	0.687918	0.86394	1.57869	1.31221	1.07199
YBL061C	SKT5	-0.449851		-0.163733	0.135907	-0.0585812	0.239812	0.0325713
YBL064C	PRX1	0.79791	-0.0602574	0.678564	0.0507076	0.720839	-0.549129	-0.587054
YBL065W	YBL065W
YBL066C	SEF1	0.311477	0.446604	0.197711	0.689366	0.56661	0.471365	0.0831508
YBL067C	UBP13	0.435524	0.20612	0.152173	-0.118357	0.474388	0.2256	0.397547
YBL068W	PRS4	0.142617	0.43111	0.139615	0.457833	0.0310042	0.691857	0.49617
YBL069W	AST1	-0.685398	-0.526622	-0.41625	-0.521672	-0.103288	-0.643918	-0.0237054
YBL075C	SSA3	0.316519	-6.19523	0.82415	-4.05008	-1.7988	-6.32924	-6.68599
YBL076C	ILS1	-0.336069	-0.0653635	-0.189077	0.128132	-0.438849	0.0682771	0.00398919
YBL078C	ATG8	-1.45867	-1.66679	-1.05135	-2.35491	-1.55378	-1.70027	-1.70831
YBL079W	NUP170	0.110947	0.400194	0.0601627	0.300836	0.0794459	0.579077	0.3655
YBL080C	PET112	0.396656	0.438015	0.359302	0.258796	0.486456	0.543581	0.299992
YBL085W	BOI1	0.0682265	0.266686	0.456489	0.369433	0.185236	0.263426	0.0941258
YBL086C	YBL086C	-2.61246		-1.65945	-2.86658
YBL088C	TEL1				0.599013
YBL090W	MRP21	-0.125829	0.0401979	-0.271577	-0.640723	0.26962	-0.075894	0.0834375
YBL091C	MAP2	-0.232201	-0.398795	-0.105788	-0.168438	-0.528109	-0.568937	-0.55076
YBL092W	RPL32	-0.48929	-0.0990338	-0.578935	-0.371657	-0.230676	-0.179537	-0.0809533
YBL095W	YBL095W	-0.864761	-2.53864	-0.282881	-1.67199	-1.29746	-3.46664	-3.04316
YBL098W	BNA4	-0.624467	-0.635832	-0.336227	-0.172613	-0.666827	-0.365434	-0.699636
YBL099W	ATP1	0.631469	0.625489	0.46126	0.387046	0.913643	0.713037	0.614977
YBL101C	ECM21	-0.186218	-1.12456	0.119656	-0.587053	-0.729243	-1.64893	-1.99759
YBL102W	SFT2	0.346219	0.341909	0.120949	0.0142813	-0.236261	0.143717	0.51559
YBL103C	RTG3	-0.537579	0.21403	-0.499107	-2.73073e-05	-0.444172	0.496037	0.615459
YBL104C	SEA4	0.761079	0.646775	0.547934	0.731331	0.580226	0.636998	0.282748
YBL105C	PKC1	-0.189614	-0.475701	0.118994	0.182717	0.09612	-0.380754	-0.528655
YBL106C	SRO77
YBL107C	MIX23	1.99109	2.17716	1.06048	1.50455	1.59684	2.08417	2.01457
YBR001C	NTH2	0.337213	-0.168214	0.719487	0.0696236	0.507938	-0.261325	-0.373295
YBR002C	RER2		0.0787352		-0.252071	-0.535032	-0.0469376	-0.0706128
YBR003W	COQ1	-0.367937	-0.306337	-0.371868	-1.21991	-0.110337	-0.334171	-0.150063
YBR005W	RCR1	-0.31047	-2.22638	0.278837	-1.45176	-0.334625	-2.94728	-3.03153
YBR006W	UGA2	0.456002	-0.278681	0.510408	-0.334739	0.586767	-0.333819	-0.798754
YBR011C	IPP1	-0.267802	-0.125933	-0.0938984	-0.00489286	-0.167893	-0.00828986	-0.00726002
YBR014C;REV__YBR014C	GRX7;REV__GRX7	-0.113274	-0.642009	0.137559	0.353182	0.306599	0.0381194	-0.217966
YBR015C	MNN2	0.0611149	-0.195392	-0.0679922	-0.0626958	0.0603823	0.00869132	-0.225431
YBR016W	YBR016W	0.14956		-0.0556103	-0.933091	0.0397971	-1.90205
YBR017C	KAP104	-0.0749436	-0.0211657	0.161623	0.315488	-0.170177	0.121816	0.0472852
YBR022W	POA1	0.0208958	0.340721	-0.112129	-0.309221	-0.415766	0.475536	0.392874
YBR024W	SCO2	2.23239	2.48694	1.79913	1.64068	2.41155	2.26317	2.1785
YBR025C	OLA1	0.501168	0.752777	0.460732	0.833138	0.733722	0.699861	0.774886
YBR026C	ETR1	0.664099	-0.125494	0.674042	-0.299633	0.874773	-0.416737	-0.59896
YBR028C	YPK3	-1.06648	-0.641344	-0.445054	-1.38212	-0.287031	-0.777163	-0.35935
YBR029C	CDS1	0.324434	1.06821	0.0145549	0.0587907	0.514081	1.16392	1.36268
YBR031W	RPL4A	-0.276253	-0.172585	-0.508077	-0.516894	-0.92479	-0.430774	-0.2086
YBR034C	HMT1	-0.397349	-0.0494564	-0.181625	0.225162	-0.470689	-0.226638	-0.193542
YBR035C	PDX3	0.0287744	-0.0350008	0.0731299	-0.140515	-0.055005	-0.097199	-0.23101
YBR036C	CSG2
YBR037C	SCO1	1.04081	0.622037	0.817855	0.306057	1.3674	0.408313	0.462965
YBR038W	CHS2
YBR039W	ATP3	0.401842	0.433917	0.324731	0.209884	0.753953	0.676678	0.400651
YBR041W	FAT1	-0.126489	-0.19242	-0.0519363	0.0359899	-0.569937	-0.061119	-0.196105
YBR042C	CST26	-0.223345	0.263401	-0.367034	-0.256596	-0.330108	0.337555	0.947796
YBR044C	TCM62	0.184504	-0.0104706	0.561244	0.0573607	0.703959	0.303692	0.171782
YBR046C	ZTA1	1.00442	0.16245	1.01145	-0.00395835	0.790564	0.0192808	-0.0848855
YBR049C;YDR026C	REB1;NSI1	-0.48489	-0.537679	-0.39321	-0.203659	-0.443754	-0.43588	-0.26451
YBR052C	RFS1	0.461744	-0.181038	0.370772	-0.813425	0.485943	-0.466496	-0.595166
YBR053C	YBR053C	-0.104321	-0.694555	-0.0133687	-0.81786	-0.271867	-0.728567	-0.944322
YBR054W	YRO2	-0.282014		0.168847	-2.68197	-0.507386		-3.97426
YBR056W	YBR056W	0.0947704	-1.13517	0.0585587	-1.10932	0.112424	-1.451	-1.53642
YBR057C	MUM2	-0.521805	-0.932812	-0.254845	-1.08843	-0.65085	-0.950974	-1.36383
YBR058C	UBP14	0.266481	0.27514	0.413211	0.449184	0.522183	0.48317	0.275439
YBR059C	AKL1	-0.350043	-0.698015	0.0244307	-0.271768	-0.312921	-0.664441	-0.606946
YBR061C	TRM7	-0.0914409	0.211465	0.0820561	0.34404	-0.335359	0.257274	0.483288
YBR062C	YBR062C	0.812278	0.711249	0.278132	0.350293	0.755764	1.08453	0.962714
YBR065C	ECM2	-0.264528	-0.0356365	0.157012	0.627685	-0.346821	-0.0171651	-0.246932
YBR072W	HSP26	0.870749	-3.44903	0.870199	-3.7178	0.532381	-4.98558	-5.00112
YBR073W	RDH54
YBR074W	PFF1	0.0447138	0.666938	0.215804	-0.265711	-0.563581	0.753837	0.482178
YBR077C	SLM4	0.425763	0.106964	0.166702	-0.434526	0.33417	0.0649426	0.0911419
YBR078W	ECM33	-0.138611	-0.333363	-0.145774	-0.536368	0.0453856	-0.456783	-0.273314
YBR079C	RPG1	-0.368664	-0.253694	-0.204475	0.092311	-0.565506	-0.124113	-0.0636371
YBR080C	SEC18	-0.259678	0.189898	-0.0503684	0.133926	-0.0279497	0.486158	0.541697
YBR081C	SPT7	0.18815	0.422784	0.235929	0.323498	0.0752577	0.503539	0.561271
YBR082C	UBC4	-0.0923268	0.418715	0.157079	0.219518	-0.11566	0.255548	0.542599
YBR084C-A;YBL027W	RPL19A|RPL19B	-0.432087	-0.109779	-0.477443	-0.37743	-0.310339	-0.119135	-0.0289661
YBR084W	MIS1	-0.626878	-0.708706	-0.16846	-0.00352784	-0.980393	-0.615775	-0.826504
YBR085C-A	YBR085C-A	-0.824339	-1.63043	-0.569688	-1.32462	-1.26227	-2.28275	-1.35692
YBR085W	AAC3
YBR086C	IST2	-0.272804	-0.577184	-0.0722823	-0.461942	-0.124989	-0.54306	-0.671642
YBR087W	RFC5	-0.637695	-0.188228	-0.278829	-0.281113	-0.414886	-0.212457	-0.213323
YBR088C	POL30	-0.0961288	-0.0779488	-0.0243398	-0.200355	-0.110351	-0.0477332	-0.243718
YBR089C-A	NHP6B	-0.691863	-1.03547	-0.366761	-0.952294	-0.413128	-1.17513	-1.50629
YBR091C	TIM12	-0.075903	0.299381	-0.0726485	0.527061	0.208617	-0.11614	0.201787
YBR092C	PHO3	-0.175543	2.04384	0.123533	2.1531	-0.40135	0.660475	-2.11714
YBR094W	PBY1	-0.0344388	-0.139295	0.0234699	-0.057114	0.17074	-0.155591	-0.263019
YBR095C	RXT2	-0.154626	-0.13894	-0.12449	0.0618219	-0.344194	-0.260278	-0.309916
YBR096W	YBR096W	-0.776047	-0.1326	-0.0893761	-0.22566	-0.853713	0.372212	0.342901
YBR101C	FES1	-0.210009	0.0103615	-0.00251163	0.602551	-0.550687	0.121567	0.0643277
YBR102C	EXO84	0.124338	0.243216	0.0832894	0.0586882	-0.122777	0.54379	0.449779
YBR103W	SIF2	-0.276709	-0.0336833	-0.0432082	-0.456874	-0.0448691	-0.179167	-0.358562
YBR104W	YMC2			0.110867	0.0763675		0.370101	0.589872
YBR106W	PHO88	0.0715614	0.83713	0.0604914	0.129551	-0.0130887	0.932051	1.08975
YBR108W	AIM3	0.0233571	1.62847	0.0495798	-0.0496518	-0.0404703	0.904615	0.970097
YBR109C	CMD1	-0.523415	-0.552131	-0.339571	-0.434364	-0.273859	-0.810668	-0.811662
YBR110W	ALG1	-0.399476	0.264018	-0.0402887	0.142843	-0.846114	0.0743318	-0.0460877
YBR111C	YSA1	0.695815	0.175066	0.424589	-0.0691686	0.702872	0.143804	0.083467
YBR112C	CYC8	-0.60913	-0.692951	-0.483112	-0.473202	-0.485306	-0.711071	-0.749618
YBR115C	LYS2	0.182447	0.273963	0.357666	0.301604	0.0154329	0.437586	0.255277
YBR117C	TKL2	-3.62047				-3.68763
YBR119W	MUD1	-0.327863	0.140686	-0.320566	-0.084194	0.892056	0.256262	-0.161856
YBR120C	CBP6	0.620793	0.516092	0.572007	0.276368	0.934624	0.29816	0.374147
YBR121C	GRS1	-0.140101	0.112082	-0.129007	0.0596944	-0.140327	0.128145	0.0886322
YBR122C	MRPL36	0.328904	0.656666	0.434714	0.460435	0.873091	0.665971	0.484872
YBR123C	TFC1	0.598373	-0.0710778	0.4752	0.313075	0.322681	0.173269	0.0764186
YBR125C	PTC4	0.335214	1.41762	0.623905	0.928787	0.807994	1.48825	1.41986
YBR126C	TPS1	-0.220689	-1.58413	-0.0888031	-1.58573	-0.308239	-1.92082	-1.92632
YBR126W-A	YBR126W-A
YBR127C	VMA2	-0.265667	-0.361446	-0.0842036	-0.213697	-0.136942	-0.48269	-0.434234
YBR129C	OPY1	1.39668	1.63391	0.905515	0.767468	2.01536	1.3765	1.54287
YBR130C	SHE3	-0.671946	-0.979056	-0.388472	-0.313878	-0.697502	-1.1854	-0.997856
YBR132C	AGP2
YBR133C	HSL7	-0.00368643	0.368104	0.259988	-0.0444384	-0.26901	0.0323267	-0.477355
YBR135W	CKS1	-0.0763585	0.404555	-0.0553542	0.23033	0.357828	0.334895	0.214231
YBR137W	YBR137W	0.101451	-0.0377863	-0.144879	0.0141513	0.0836657	-0.0272078	-0.176657
YBR139W	YBR139W	0.82369	-0.229574	0.963783	0.628646	1.05549	-0.345596	-0.64958
YBR140C	IRA1	-0.149038	-0.74603	0.1758	-0.76889	0.00196613	-0.385313	-0.289791
YBR142W	MAK5	-0.191116	-0.0290886	-0.264767	0.0808162	-0.597252	0.0340902	-0.0330376
YBR143C	SUP45	-0.381911	-0.3631	-0.272656	-0.0390684	-0.486958	-0.283502	-0.238195
YBR145W	ADH5	2.64387	3.73561	2.37934	2.6104	3.23344	3.64128	3.75873
YBR146W	MRPS9	0.0252157	0.0944198	-0.0118516	-0.497262	0.280298	0.200264	0.146018
YBR149W	ARA1	-0.143888	-0.475756	0.108049	-0.639792	-0.0938613	-0.612768	-0.737643
YBR151W	APD1	1.06135	1.47713	0.764528	0.834731	1.43678	1.35658	1.37707
YBR154C	RPB5	-0.323858	-0.044181	-0.385956	-0.0211841	-0.511754	0.164981	0.312386
YBR155W	CNS1	-0.0506271	0.0128915	-0.0781414	0.201405	-0.614888	0.20117	0.209815
YBR157C	ICS2
YBR159W	IFA38	-0.562566	-0.139405	-0.257418	-0.142235	-0.731335	-0.0757083	-0.053206
YBR160W	CDC28	0.347788	0.867431	0.0994409	0.567119	0.566227	0.85523	0.877352
YBR162C	TOS1	-0.771629	-0.336305	-0.748835	-0.242507	-0.440877	-0.208321	-0.214545
YBR164C	ARL1	-0.360862	-0.000390153	-0.0771096	-0.0429933	-0.474107	0.0118415	-0.291698
YBR166C	TYR1	-0.110483	0.390476	0.113515	0.454122	-0.256383	0.668236	0.768233
YBR167C	POP7
YBR169C	SSE2	0.492253	-1.00011	0.582189	-1.02983	0.466149	-1.63299	-1.54426
YBR170C	NPL4	-0.12108	-0.0458524	0.0749794	0.160685	-0.228348	-0.132881	-0.284513
YBR171W	SEC66	-1.1373	-0.642887	-0.540666	-0.530934	-0.905961	-0.362138	-0.212545
YBR172C	SMY2	-0.0264234	0.370477	-0.187495	-0.125331	0.212065	0.291076	0.574015
YBR173C	UMP1
YBR176W	ECM31	0.938696	1.51041	0.505077	1.00296	0.662676	1.56613	1.47742
YBR177C	EHT1	-0.551697	-1.56551	0.0658186	-0.683817	-1.33274	-1.75333	-2.1495
YBR179C	FZO1	-0.193204	-0.511402	0.0620829	-0.503996	-0.473996	-1.01887	-0.771149
YBR183W	YPC1
YBR185C	MBA1	0.827054	0.970243	0.621121	0.433981	0.93879	0.752084	0.735677
YBR189W;YPL081W	RPS9A;RPS9B	-0.725093	-0.551932	-0.603074	-0.377902	-0.67954	-0.514795	-0.443105
YBR191W	RPL21A	-0.415625	-0.203044	-0.400468	-0.391574	-0.317265	-0.286021	-0.429925
YBR192W	RIM2	-0.342461	0.0106163	-0.227528	-0.105589	-0.547201	-0.145991	-0.122526
YBR193C	MED8				-0.491887	-0.521191	-0.32505	0.0284959
YBR194W	AIM4
YBR195C	MSI1	-1.0299	-1.11112	-0.277681	-0.541423	-0.980555	-1.14644	-0.951381
YBR196C	PGI1	0.177185	0.436705	0.120542	0.197838	0.283954	0.419964	0.467582
YBR198C	TAF5	-0.217864	-0.354262	-0.0938621	-0.0391031	-0.0466322	-0.276462	-0.254347
YBR199W	KTR4	-0.307109	-0.893238	-0.372694	-0.540786	-0.355093	-1.1231	-1.04616
YBR200W	BEM1	0.754183	0.796799	0.266813	0.80886	0.347488	0.959183	0.968615
YBR202W	MCM7	0.15646	0.7474	-0.0111213	1.02195	0.523738	1.0023	1.00593
YBR204C	LDH1	0.604396	-0.105384	0.603791	-0.222961	0.150802	-0.00778302	-0.18199
YBR205W	KTR3	0.0082035	-0.184466	0.0503066	-0.181547	-0.0308793	-0.301973	-0.478135
YBR207W	FTH1			0.206226
YBR208C	DUR1,2	3.13055	4.05457	2.664	1.91134	2.51073	3.45014	3.84221
YBR212W	NGR1	-0.193126	-0.898582	0.130759	-0.727945	-0.472153	-0.901884	-1.17539
YBR213W	MET8	-1.50806	-1.72954	-1.01475	-0.995643	-1.51624	-1.41512	-1.24485
YBR214W	SDS24	0.223669	-0.845319	0.308362	-1.24598	0.199647	-1.08719	-1.00371
YBR215W	HPC2	-0.563955		-0.24541	-0.301311	-0.844817	-0.713779
YBR216C	YBP1	0.320611	-0.0681352	-0.102171	-0.0545469	-0.202612	0.421402	0.601989
YBR218C	PYC2	-0.167651	-0.681264	0.0954161	-0.365814	-0.108757	-0.814103	-0.953163
YBR221C	PDB1	0.342188	0.153525	0.39159	0.246334	0.260263	0.249149	0.0652697
YBR222C	PCS60	-0.376189	-0.193873	-0.360271	0.110152	-0.329885	-0.09101	-0.202808
YBR223C	TDP1
YBR225W	YBR225W	1.21147	0.868662	1.24812	1.11314	1.46143	1.00378	0.529886
YBR227C	MCX1	-0.125948	-0.0803563	-0.099942	0.101764	-0.0714463	0.169067	0.12269
YBR229C	ROT2	-0.0218971	0.0162873	-0.0771706	-0.216209	0.031065	0.153541	-0.0679081
YBR230C	OM14	0.11972	-0.900162	0.165211	-0.944459	-0.679569	-1.06183
YBR231C	SWC5
YBR233W	PBP2	-0.784577	-0.181253	-0.138318	-0.0835919	-0.0307512	0.0111199	-0.027231
YBR233W-A	DAD3	0.454665		0.0801181	0.0253848	-0.166157
YBR234C	ARC40	-0.346589	-0.279106	-0.161689	-0.136273	-0.245599	-0.340862	-0.54431
YBR236C	ABD1	0.341581	0.848667	0.152081	0.508466	0.38142	1.02509	1.05138
YBR237W	PRP5	0.0512	0.511218	0.126392	0.626265	0.481291	0.64711	0.584643
YBR238C	YBR238C
YBR242W	YBR242W	-2.50079	-2.03325	-2.05649	-0.869788		-1.60635	-2.22236
YBR244W;REV__YMR121C	GPX2;REV__RPL15B	-1.48074	-1.74803	-0.956655	0.174312	-2.30425	-2.03052	-2.13699
YBR245C	ISW1	-0.333332	-0.319022	-0.148327	-0.0649146	-0.49098	-0.340598	-0.383825
YBR247C	ENP1	-0.182273	0.491133	-0.111425	0.47331	-0.211004	0.57895	0.491658
YBR248C	HIS7	-0.419283	-0.478363	-0.129749	0.0467671	-0.763775	-0.461877	-0.613678
YBR249C	ARO4	-0.132002	0.363643	0.0909463	0.0767643	-0.134844	0.43594	0.438185
YBR251W	MRPS5	0.161286	0.0681792	0.0399312	-0.134203	0.526775	-0.00300396	-0.22156
YBR252W	DUT1	-0.676466	-0.347857	-0.534749	-0.283484	-0.689312	-0.556232	-0.516667
YBR253W	SRB6	-0.758191	-1.05583	-0.459078	-1.03607	-0.938717	-1.11041	-1.22162
YBR255C-A	YBR255C-A
YBR256C	RIB5	-0.00671647	0.0113243	-0.0842259	-0.0270583	-0.16277	-0.0911617	-0.418385
YBR260C	RGD1	0.185522	0.517239	0.249894	0.295651	0.454066	0.499061	0.525583
YBR261C	TAE1	-0.38861	-0.015599	-0.231254	0.527534	-0.26497	0.26933	0.313744
YBR262C	MIC12	0.680824	1.04172	0.516147	0.323958	0.976856	0.799479	0.46641
YBR263W	SHM1	-0.041673	-0.20365	0.0665512	0.00724101	-0.376261	-0.025333	-0.295312
YBR265W	TSC10	-1.14359	-0.977982	-0.321456	-0.39155	-0.929125	-1.33669	-1.53334
YBR267W	REI1	-1.65928	-1.40407	-0.982466	-0.84972	-1.45924	-0.829036	-1.11619
YBR268W	MRPL37	0.179756	0.39051	-0.0259482	-0.328472	0.520429	-0.138104	-0.115795
YBR269C	SDH8	0.606661	-1.07584	0.789575	-0.794528	0.443792	-1.38791	-0.819178
YBR272C	HSM3	1.13783	1.00844	1.00896	0.546225	0.574281	0.695135	0.976915
YBR273C	UBX7	-0.224398	-0.141932	0.24781	-0.403111	0.00873197	-0.336958	-0.246301
YBR274W	CHK1
YBR276C	PPS1
YBR279W	PAF1	-0.0791953	0.0504241	-0.071513	0.0287041	-0.15853	0.407151	0.167961
YBR280C	SAF1	0.0790025	-1.97308	0.715485	-1.02357	-0.438533	-2.471	-2.86505
YBR281C	DUG2	0.0862138	0.497833	0.677447	0.540737	-0.0141898	0.555944	0.691792
YBR282W	MRPL27	-0.0544055	-0.215852	-0.153478	-0.140567	0.332784	-0.257756	-0.382418
YBR283C	SSH1	-0.378284	-0.100701	0.0118768	-0.0701809	-0.554504	0.0103916	-0.0424787
YBR286W	APE3	-0.369596	-0.775076	-0.0641095	-0.689863	-0.700714	-0.933962	-1.0664
YBR287W	YBR287W	-0.928675	-0.719937	-0.67718	-0.689881	-1.37161	-1.30587	-0.984693
YBR288C	APM3	-0.332194	-0.282695	0.0516127	0.107988	-0.465246	-0.19315	-0.124436
YBR289W	SNF5	-0.278713	-0.998991	0.222229	0.189372	-0.99513		-0.487645
YBR291C	CTP1	0.659017	0.771132	0.979685	0.546074	-0.182189	0.314069	0.188885
YBR297W	MAL33
YCL001W	RER1	-0.756388	-0.621383	-0.221176	-0.662138	-0.397381	-0.941967	-0.542459
YCL005W-A	VMA9	-2.32095	-0.641866		-0.368217	-1.57232	-0.295341	-0.204256
YCL008C	STP22	-0.450801	-0.607719	-0.432104	-0.676745	-0.665363	0.0940306	-0.507174
YCL009C	ILV6	-0.367539	-0.447509	-0.36126	-0.500511	-0.70459	-0.525754	-0.635105
YCL010C	SGF29	-0.401974	-0.340521	-0.200046	-0.137267	-0.00773679	-0.458366	-0.691201
YCL011C	GBP2	-1.30571	-1.87548	-0.956653	-1.09196	-1.63294	-1.99787	-2.12225
YCL012C	YCL012C	-0.72109	-1.26693	-0.415159	-0.787188
YCL014W	BUD3	-0.83243	-0.398655	-0.449521	-0.0921368	-0.897755	-0.0973095	0.395565
YCL016C	DCC1	-0.667068	0.683972	-1.01101	0.268162	-0.449514	0.483009	0.25338
YCL017C	NFS1	-0.311503	-0.529008	-0.270052	-0.477495	-0.451907	-0.704428	-0.994345
YCL018W	LEU2	0.667426	0.763053	0.453139	-0.13737	0.98533	0.761766	1.05295
YCL024W	KCC4
YCL026C-B	HBN1	-0.408274	0.745171	-0.780501	0.307854	-0.207061	0.470496	0.28122
YCL028W	RNQ1	0.152847	-0.36035	-0.352505	-0.761276	-0.0486929	-0.00624958	-0.246804
YCL029C	BIK1	-1.14992	-0.548006	-0.717838	-0.874028	-0.919128	-0.50835	-0.623378
YCL030C	HIS4	-1.01707	-1.61508	-0.498615	-0.85658	-1.47526	-1.44357	-1.54473
YCL031C	RRP7	-0.235212	-0.266489	-0.0882706	0.26865	-0.505193	-0.433852	-0.596193
YCL032W	STE50	0.357128	0.731363	-0.0484767	0.66618	-0.128858	0.960539	0.2664
YCL033C	MXR2	0.474953	-0.406967	-0.017586	0.248655	0.573796	-0.546395	-0.467641
YCL034W	LSB5	-0.602272	-1.13767	-0.677621	-0.94615	-1.12266	-1.37118	-1.59737
YCL035C	GRX1	-0.525401	-1.77828	-0.464521	-1.77614	-0.692843	-2.129	-1.46843
YCL037C	SRO9	-1.67564	-1.45495	-1.24972	-0.997223	-2.0273	-1.42815	-1.36128
YCL039W	GID7	-0.227146	-1.21825	0.185889	-0.848502	-0.16322	-1.11116	-1.27285
YCL040W	GLK1	0.421385	0.288459	0.278536	-0.128925	0.711576	0.0261691	0.0858123
YCL043C	PDI1	-0.832579	-0.533416	-0.791273	-0.640043	-0.734349	-0.548369	-0.464822
YCL044C	MGR1	-0.134554	0.0375202	0.278899	-0.00177449	-0.100383	0.205863	0.0634794
YCL045C	EMC1	-0.334112	-0.0510692	-0.31346	-0.172849	-0.314231	0.0238057	-0.0293675
YCL047C	POF1	-0.342535	0.0404317	-0.753618	-0.493273	-0.199143	0.231041	0.258739
YCL050C	APA1	-0.674431	-0.207749	-0.6739	-0.0925954	-0.738954	0.00495404	0.0298664
YCL052C	PBN1	-0.0959823	-0.238829	-0.351239	-0.610566	-0.362164	-0.166858	-0.256292
YCL054W	SPB1	-0.868724	-0.615123	-0.877449	-0.503302	-1.03313	-0.538303	-0.711903
YCL057C-A	MIC10	0.040979	0.601299	0.545599	0.00817624	0.614871	0.769734	0.977962
YCL057W	PRD1	-1.01979	-1.12658	-0.779192	-0.847514	-1.06174	-0.993372	-1.05518
YCL059C	KRR1	-0.910626	-0.429353	-0.723334	-0.149038	-1.14555	-0.413202	-0.452529
YCL061C	MRC1	1.11316	-0.215823	-0.124978	-0.459324	-0.416264	-0.58134	-0.664426
YCL064C	CHA1	-2.78329		-0.648146	-1.55544
YCL067C;YCR096C	HMLALPHA2;HMRA2
YCR002C	CDC10	-0.347542	-0.145246	-0.180367	-0.00666284	-0.335889	-0.0330866	-0.0494241
YCR003W	MRPL32	-0.245583	0.763007	0.0497467	0.0560841	0.934037	1.47266	0.799131
YCR004C	YCP4	-0.446196	-1.03807	-0.343504	-1.01249	-0.299297	-1.05432	-1.18045
YCR005C	CIT2	0.855334	0.704701	1.10069	2.31843	0.820777	1.00983	0.520766
YCR009C;REV__YEL065W	RVS161;REV__SIT1	-0.487231	-0.673075	-0.225	-0.606069	-0.562114	-0.76468	-0.882493
YCR010C	ADY2	0.801745	-0.520663	2.33666	-0.873145	-0.700778		-0.876835
YCR011C	ADP1	-0.594879	-0.763198	-0.214082	-1.26674	-0.434015	-0.944345	-0.71709
YCR012W	PGK1	0.091175	0.200571	-0.18273	-0.0712381	0.276647	0.213272	0.35679
YCR015C	CTO1	-0.232737	0.0973594	-0.395216	-0.718716	0.254866	0.253031	0.161819
YCR016W	YCR016W	-0.985794	-1.03372	-0.779602	-0.575114	-0.837961	-0.855614	-0.764341
YCR017C	CWH43	-0.00925785	0.770645	0.255981	0.274185	0.494907	0.550227	0.418767
YCR019W	MAK32	0.165109	0.364722	-0.137899	0.412303	0.234252	0.379525	0.176195
YCR020C	PET18
YCR020W-B	HTL1	-0.917378	-1.51308	-0.654645	-1.10089	-1.15746	-2.05491
YCR021C	HSP30	-0.955562		0.562381	-5.69689	-5.0699
YCR023C	YCR023C
YCR024C	SLM5	-0.996592	-0.0907929	-0.779089	-0.713497	-0.863618	-0.830425	-0.808604
YCR026C	NPP1	-0.277215	-0.245581	-0.242157	-0.661294	-0.219601	-0.667948	-0.434126
YCR028C-A	RIM1	-0.76593	-0.461385	-0.396596	-0.608555	0.335666	-0.36776	-0.236917
YCR030C	SYP1	-0.558121	-1.03728	-0.423642	-0.969932	-0.642576	-1.07164	-1.2196
YCR031C	RPS14A	-0.392679	-0.186872	-0.489847	-0.333709	-0.354002	-0.0539381	0.0627681
YCR033W	SNT1	-0.721925	-1.35803	-0.340923				-0.718662
YCR034W	ELO2	-0.345496	-0.31578	-0.713022	-0.642612	-1.24695	-0.302727	-0.472457
YCR035C	RRP43	-0.138304	0.158642	-0.160935	0.117321	-0.25841	0.166344	-0.0604629
YCR036W	RBK1	-0.7084	-0.704935	-0.560122	-0.348788	-0.594844	-0.632252	-1.01885
YCR037C	PHO87
YCR042C	TAF2	0.220842	-0.0203583	0.414625	0.319537	0.165727	0.132734
YCR043C	YCR043C
YCR044C	PER1
YCR046C	IMG1	-0.0782023	-0.0586776	-0.187017	-0.261883	0.263106	-0.202919	-0.328171
YCR047C	BUD23	-2.78864	-2.08294	-3.37527	-2.29867	-3.46655	-3.14564	-2.89303
YCR051W	YCR051W	-1.18035	-0.999196	-0.876131	-0.893261	-0.778057	-0.461901	-1.01557
YCR052W	RSC6	-0.513762	-0.365838	-0.293897	-0.294935	-0.313841	-0.28935	-0.386719
YCR053W	THR4	-0.653662	-0.505592	-0.614395	-0.406581	-1.00732	-0.376679	-0.341793
YCR054C	CTR86	-0.0680489	0.00105215	-0.0871541	-0.519047	-0.427699	0.292095	0.107684
YCR057C	PWP2	-0.575347	-0.363613	-0.375672	0.107724	-0.788524	-0.241711	-0.291013
YCR059C	YIH1	-0.217183	0.617995	-0.344964	-0.365693	0.271589	0.27409	0.365779
YCR060W	TAH1	0.105014	0.357165	-0.176804	0.0908024	0.192965	0.975626	0.50988
YCR061W	YCR061W	-1.2797		-0.78194	-2.91038			-4.28121
YCR063W	BUD31	-0.535172	-0.240405	-0.180906	-0.232781	-0.197215	-0.0996419	-0.217911
YCR065W	HCM1
YCR067C	SED4	-0.785586	-0.571664	-0.76907	-0.421639	-1.0107	-0.480923	-0.454415
YCR068W	ATG15
YCR069W	CPR4	-0.562198	-0.911968	-0.4555	-0.951624	-0.25564	-0.854904	-0.983011
YCR071C	IMG2	0.0691979	0.299764	-0.0549434	0.0318194	0.500075	-0.0534713	-0.0186721
YCR072C	RSA4	-1.53316	-1.61009	-1.10257	-0.557631	-2.23317	-1.64778	-1.49635
YCR073W-A	SOL2	0.0285025	-0.148506	-0.353936	-0.368347	-0.052089	-0.244168	-0.403123
YCR076C	FUB1	0.477092	-0.120754	0.263268	-0.167985	0.501936	-0.181476	-0.507738
YCR077C	PAT1	-0.0153562	0.202002	0.0105116	0.103294	0.0165379	0.304194	0.213996
YCR079W	PTC6
YCR083W	TRX3	0.00668783	-1.19924	-0.268187	-0.964084	-0.367166	-1.34645	-0.821848
YCR084C	TUP1	-0.811479	-0.959208	-0.769151	-0.781192	-0.791531	-1.01156	-1.01404
YCR086W	CSM1	-0.926885	-0.741844	-0.49797	-0.346575	0.436881	-0.840879
YCR087C-A	YCR087C-A	-1.08878	0.731383	2.86528	-0.059131	4.96523	0.584325	1.02942
YCR088W	ABP1	-1.0528	-1.51868	-0.990397	-1.11249	-0.98924	-1.71111	-1.87526
YCR090C	YCR090C	-0.689935	-0.262866	-0.812568	-0.426312	-0.856091	-0.31409	-0.243915
YCR092C	MSH3	0.0200626	-0.10284	-0.234449	0.00322672	-0.352603	-0.0735293	0.0230543
YCR093W	CDC39	-0.25658	-0.129991	-0.110424	0.0489043	-0.254722	-0.0100717	-0.0219186
YCR095C	OCA4	0.817253	0.84204	0.208666	0.69657	0.681954	1.12273	1.04071
YCR102C	YCR102C	2.18339	3.25849	1.46422	0.698947	1.78808	2.49156	2.40315
YDL001W	RMD1	0.382486	0.0732559	0.331191	0.436269	0.578086	-0.155527	0.362335
YDL002C	NHP10	-0.349202	0.00813008	-0.0848086	0.0366478	-0.257525	0.146635	-0.285043
YDL003W	MCD1
YDL004W	ATP16	0.422367	0.453463	0.387837	0.160052	0.586571	0.449598	0.290532
YDL005C	MED2
YDL006W	PTC1	0.665778	0.759044	0.185966	1.16193	0.976899	0.798268	0.773434
YDL007W	RPT2	-0.0831495	-0.0851076	-0.0213622	0.12858	-0.34446	-0.178792	-0.159976
YDL010W	GRX6	0.390413		0.356127	0.00144426	0.0650682		-0.556522
YDL014W	NOP1	-0.280846	-0.165626	-0.247392	0.178484	-0.567706	-0.111348	-0.138322
YDL015C	TSC13	-0.067979	-0.316903	-0.110083	-0.0775166	-0.128725	-0.352283	-0.605242
YDL018C	ERP3			-0.468464		-0.602861
YDL019C	OSH2	0.253986	0.133861	0.390229	-0.229223	0.649026	0.0582316	0.0131494
YDL021W	GPM2	2.01252	2.47229	1.44671	1.34517	2.72195	2.25462	2.53491
YDL022W	GPD1	-0.189536	-1.10437	-0.420467	-0.956317	-0.105807	-1.62464	-1.1812
YDL025C	RTK1	0.657123	0.274547	0.772757	0.417006	0.207153	-0.12467	0.00823177
YDL027C	YDL027C	0.937526	0.549863	0.721998	0.209927	0.964869	0.714609	0.217082
YDL029W	ARP2	-0.112421	-0.275551	-0.094027	-0.179436	-0.152171	-0.245765	-0.378563
YDL030W	PRP9	0.271183	0.480493	1.10177	0.248386	-0.227142	0.958164	0.631958
YDL031W	DBP10	-0.257537	0.0766137	-0.23095	0.277202	-0.435635	0.393127	0.327569
YDL033C	SLM3
YDL040C;REV__YPR083W	NAT1;REV__MDM36	-0.293934	-0.130981	-0.132535	-0.170555	-0.381743	-0.0130659	-0.123071
YDL042C	SIR2	-0.0122005	-0.252303	0.156725	-0.317637	0.0916489	-0.488251	-0.395279
YDL043C	PRP11	0.184119	-0.421748	0.709597	0.446526	0.159277	0.438636	0.327992
YDL044C	MTF2	0.24526	0.520692	0.115983	0.488957	0.358717	0.590325	0.37411
YDL045C	FAD1	0.420892	0.389874	0.49356	0.494716	0.695157	0.143194	-0.127183
YDL046W	NPC2	0.162228	0.351038	0.449675	-0.0711763	0.769502	0.0308638	0.176104
YDL047W	SIT4	0.27891	0.692106	0.247347	0.553542	0.315981	0.93892	0.839763
YDL051W	LHP1	-0.251684	0.495369	-0.11026	0.580004	-0.0414217	0.640636	0.714086
YDL052C	SLC1	0.11981	1.14806	0.15261	0.242849	0.7919	1.30573	1.60532
YDL053C	PBP4	-0.604957	-0.637235	-0.273764	-0.464218	-0.137919	-0.677382	-0.60128
YDL055C	PSA1	-0.514926	-0.46439	-0.576672	-0.417426	-0.0521956	-0.697365	-0.629735
YDL056W	MBP1	0.152889	0.150674	0.000354985	-0.498412	0.245516	-0.143501	-0.296617
YDL058W	USO1	-0.190933	-0.00616635	-0.0958074	-0.173767	-0.393698	-0.186157	0.0703568
YDL060W	TSR1	-0.311922	0.013978	-0.172427	0.0344859	-0.413418	0.107665	0.0972128
YDL061C	RPS29B	-0.863721	-0.677398	-0.58169	-0.524215	-0.371548	-0.450382	-0.240977
YDL063C	SYO1	-0.317167	-0.0847894	-0.27073	0.192476	-0.475717	0.308762	0.399464
YDL064W	UBC9	-0.27725	0.0163231	-0.39455	0.0739062	-0.306077	0.127728	0.0864583
YDL065C	PEX19	0.691432	0.881738	0.374381	0.586408	0.725438	0.775776	0.789849
YDL066W	IDP1	0.221239	0.16323	0.380848	0.277141	0.256342	0.382769	0.211577
YDL070W	BDF2
YDL072C	YET3	-0.686266	-1.19748	-0.427131	-0.770003	-0.629207	-1.56627	-1.58414
YDL074C	BRE1	-0.347491	-0.155137	-0.316102	0.241044	-0.257507	-0.0744997	0.0628641
YDL075W	RPL31A	-0.522987	0.0216175	-0.203805	-0.143388	-0.180916	-0.441734	-0.559137
YDL076C	RXT3	-0.0218549
YDL077C	VAM6	-0.461527	-0.622596	0.068894	-0.588543	-0.358963	-0.136138	-0.214264
YDL078C	MDH3	0.0802263	-0.0849541	0.267928	0.310899	-0.0386072	-0.00948726	-0.0685334
YDL079C	MRK1	0.387022	-0.0689573	0.403931	-0.383869	0.547226	-0.537581	-0.0581227
YDL084W	SUB2	-0.515447	-0.759098	-0.309181	-0.469051	-0.580974	-0.759456	-0.852569
YDL085C-A	YDL085C-A	-1.00595	0.705368	0.0331168	1.09189	0.0617442	0.175894	1.10941
YDL085W	NDE2	2.05823		2.17676		1.762
YDL086W	YDL086W	-0.413696	-1.18221	-0.083815	-0.508992	-0.703099	-1.27571	-1.34979
YDL087C	LUC7	2.65469	2.47849	0.681693	2.93349	3.03672	2.13091	3.59615
YDL088C	ASM4	-0.682906	-0.215579	-0.326919	-0.458704	-0.386628	-0.433047	-1.03281
YDL089W	NUR1	0.876736	0.27088	0.468473	0.180184	0.448892	0.841224	0.212674
YDL091C	UBX3	0.532262	0.0244223	0.637558	0.824485	0.662093	0.0656939	-0.183413
YDL092W	SRP14	-0.398397	0.0157356	-0.293814	0.0254566	-0.202561	-0.13345	-0.27038
YDL095W	PMT1	-0.537086	-0.399976	-0.309014	-0.356966	-0.577069	-0.384148	-0.55653
YDL097C	RPN6	-0.292819	-0.174579	-0.00058807	0.0795026	-0.253554	-0.0772296	-0.0732805
YDL099W	BUG1	0.309074	0.666204	0.30959	0.108034	0.751182	0.35409	0.98034
YDL100C	GET3	-0.342203	-0.0248777	-0.0981991	0.0285779	-0.378408	0.0494563	0.249242
YDL101C	DUN1	0.452969	0.73288	0.512125	0.13098	0.928408	0.654182	0.958402
YDL102W	POL3	-0.6135	0.118877	-0.432553	0.00624865	-0.287811	0.800893	0.587787
YDL103C	QRI1	-0.123605	-0.0263173	-0.0354163	-0.114421	0.0199716	-0.000610974	-0.132953
YDL104C	QRI7	0.943502	1.51637	0.789721	0.775503	1.07477	1.59477	1.65869
YDL106C	PHO2	-0.335932	-0.378559	0.0349841	-0.417699	0.285904	-0.360077	-0.528401
YDL107W	MSS2	0.983372	1.2429	0.57915	0.523718	1.10017	1.31756	1.11239
YDL108W	KIN28
YDL109C	YDL109C
YDL110C	TMA17	-0.458145	-2.41405	-0.0409649	-0.646156	-0.763903	-2.58638	-2.75485
YDL111C	RRP42	-0.299315	-0.2276	-0.012003	0.0890381	-0.315732	-0.0829643	0.0204538
YDL112W	TRM3	-0.101183	0.27329	0.0617452	0.248139	-0.165197	0.256286	0.187984
YDL113C	ATG20	0.461041	0.197037	0.523446	0.310279	0.315314	0.374352	0.585418
YDL115C	IWR1	0.702966	-0.0626529	0.484566	0.311093	-0.164266	-0.37719
YDL116W	NUP84	-0.219314	0.0964586	-0.197719	0.0890026	-0.175456	0.033732	-0.028566
YDL120W	YFH1	1.27294	1.17575	0.424838	0.986423	0.505601	1.0808	0.746727
YDL121C	YDL121C	-0.277007	-0.00591342	-0.135803	-0.0183643	0.113797	-0.200429	-0.429889
YDL122W	UBP1	0.423683	0.680188	0.3786	0.589693	0.610345	0.822457	0.796545
YDL123W	SNA4	-0.678669	-0.681112	-0.588585	-1.11269	-0.758145	-1.03891
YDL124W	YDL124W	1.15205	-0.716873	0.990616	-2.19937	1.05334	-1.68232	-1.37109
YDL125C	HNT1	0.041111	0.322854	-0.152269	-0.0486466	-0.0494779	0.473369	0.380113
YDL126C	CDC48	-0.0541554	-0.451495	0.0170463	-0.144354	-0.225219	-0.368984	-0.420779
YDL128W	VCX1	-0.525333	-0.82452	0.121506	-0.190979	-0.393996	-0.946921	-1.17267
YDL130W	RPP1B	-0.56836	0.0745135	-0.493302	-0.390896	-0.351559	0.0245852	0.0518067
YDL130W-A	STF1	0.406553	-1.00049	0.826426	-0.581467	0.99965	-1.32928	-0.795054
YDL131W	LYS21	0.269223	0.728074	0.338271	0.580526	0.250583	1.03089	0.993866
YDL132W	CDC53	-0.250046	-0.384311	-0.0189403	-0.217956	-0.452845	-0.374714	-0.442584
YDL133W	SRF1
YDL134C	PPH21	-0.437427	-1.4115		-1.3189	-0.59494	-1.20674	-1.43823
YDL135C	RDI1	-0.0176914	0.318261	0.112042	0.0544729	0.281673	0.322334	0.230452
YDL137W	ARF2	0.181738	-0.0814139	0.239415	-0.219314	0.211001	-0.146468	-0.252674
YDL140C	RPO21	-0.343358	-0.232108	-0.130565	-0.235668	-0.360385	-0.137221	-0.255601
YDL141W	BPL1	-0.20763	0.147659	0.0665775	-0.050993	0.0927636	0.330342	0.198457
YDL142C	CRD1	0.247301	0.221838		-0.270574		0.399955	0.366912
YDL143W	CCT4	-0.346222	-0.284199	-0.169727	0.0186455	-0.508423	-0.219065	-0.401229
YDL144C	YDL144C	0.224637	0.0313856	0.129312	-0.0964717	0.273446	0.194418	-0.185475
YDL145C	COP1	-0.211985	-0.0537711	-0.0612085	-0.0759919	-0.11046	0.0181871	-0.0318751
YDL147W	RPN5	0.146788	0.107081	0.237972	0.26755	-0.123821	0.10916	0.236936
YDL148C	NOP14	-0.349853	-0.20656	-0.262137	0.181213	-0.639514	-0.123812	-0.213725
YDL150W	RPC53	-0.137015	0.270394	-0.230153	0.447623	-0.0117521	0.250766	0.23956
YDL153C	SAS10	-0.296955	0.0893739	-0.392221	0.138348	-0.254943	-0.0870764	-0.0956188
YDL157C	YDL157C	0.737384	1.18511	0.791009	0.133114	1.59566	1.11301	1.43903
YDL160C	DHH1	-0.38685	-0.534633	-0.0769597	-0.129073	-0.631361	-0.511267	-0.589331
YDL161W	ENT1	-0.200502	-0.243309	-0.0855369	0.0211259	-0.291004	-0.134791	-0.163913
YDL164C	CDC9	-0.592669	-0.832847	-0.258237	-0.615271	-0.522012	-0.676912	-0.782515
YDL165W	CDC36	-0.0065021	-0.487213	-0.449509	-0.268213	-0.384867	-0.170075	-0.230493
YDL166C	FAP7	-0.0346533	0.579558	-0.172972	0.873802	-0.00805544	0.700039	0.719929
YDL168W	SFA1	-0.34786	-1.18636	-0.329789	-0.682717	-0.653342	-1.64026	-1.60852
YDL171C	GLT1	0.106188	0.833604	0.371984	0.852932	0.561077	1.09695	1.09984
YDL173W	PAR32	-0.904614	-0.905927	-0.590282	0.0325675	-0.734174		-1.47254
YDL174C	DLD1	0.446691	-0.0054232	0.50583	0.199875	0.346277	0.0135373	-0.269574
YDL175C	AIR2	-0.109789	-0.0585416	0.210403	0.0967436	-0.165618	-0.257753	0.00535978
YDL177C	YDL177C
YDL178W	DLD2	-0.104044	-0.238952	-0.157179	0.117967	-0.262145	-0.114362	-0.429055
YDL181W	INH1	-0.108928	-0.639268	0.159206	-0.336408	0.62942	-1.05383	-1.16461
YDL182W	LYS20	0.386385	0.777095	0.479497	0.603392	0.266372	1.31061	1.2174
YDL183C	YDL183C	1.12372	0.604839	0.682864	0.410282	0.786091	0.323877	0.056248
YDL185W	VMA1	-0.349684	-0.527384	-0.221595	-0.422366	-0.465705	-0.587078	-0.536902
YDL188C	PPH22	0.195339	-0.144174	0.281534	-0.157851	0.23527	-0.30336	-0.369021
YDL189W	RBS1	-0.0901711	0.924838	0.671967	0.10815	0.274616		0.561409
YDL190C	UFD2	-0.0767273	0.21804	0.135555	0.157292	0.0687123	0.212842	0.291757
YDL191W;YDL136W	RPL35A;RPL35B	-0.303933	0.111544	-0.397444	-0.245824	-0.221859	-0.118544	0.0097559
YDL192W	ARF1	-0.162405	-0.15028	-0.141709	-0.131917	-0.176587	-0.158434	-0.142664
YDL193W	NUS1	0.46574	0.603693	0.0557049	0.433403	-0.124829	0.283774	0.245736
YDL195W	SEC31	-0.0424745	-0.291674	-0.0140588	-0.0624428	-0.133235	-0.258974	-0.322594
YDL198C	GGC1	-0.206211	0.0455534	0.0162556	0.165554	-0.257534	0.0275328	-0.147411
YDL201W	TRM8	-0.319014	-0.463073	0.000938311	0.226421	-0.391245	0.0362429	-0.186831
YDL202W	MRPL11	0.317433	0.545914	-0.0247042	0.0877856	0.591301	0.362533	0.260943
YDL203C	ACK1	0.410029	0.0091698	0.266138	0.242356	0.300214	-0.0573284	0.0377974
YDL204W	RTN2	-0.0930095	-8.2187	-0.0960877		-0.680339	-8.07872
YDL205C	HEM3	0.836994	1.41622	0.662774	0.743111	1.11062	1.34151	1.47436
YDL207W	GLE1	0.0831378	0.439249	-0.272454	0.557397	-0.114934	0.398184	0.217832
YDL208W	NHP2	-0.364855	-0.0730405	-0.0983948	0.43843	-0.760162	-0.0376073	-0.422063
YDL209C	CWC2	-0.362803	-0.113163	-0.272365	-0.327875	0.067299	-0.592706	-0.282999
YDL212W	SHR3	-0.986606	-0.846237	-0.461115	-0.396553	-0.436211	-0.30838	-0.565591
YDL213C	NOP6	-0.927813	0.0606305	-0.66576	0.0619571	-0.729879	-0.0236799	0.271427
YDL215C	GDH2	1.36944	2.009	1.3081	1.76002	1.65353	2.1161	2.18308
YDL217C	TIM22	0.605017	1.26522	0.432619	1.0997	0.538903	1.35099	1.25307
YDL219W	DTD1	-0.858233	-0.542056	-0.385903	-0.609534	-1.00376	-0.47861	-0.17236
YDL220C	CDC13
YDL222C	FMP45	-1.44474		-0.586086		-2.96871
YDL223C	HBT1	-1.4538	-9.99015	-0.723352	-10.0865	-2.29593		-10.8901
YDL224C	WHI4	-0.505472	-0.11923	0.0403599	-0.644984	0.0185966	-0.43755	-0.879257
YDL225W	SHS1	-0.347021	-0.0490953	-0.29025	0.225928	-0.202341	0.227487	0.112897
YDL226C	GCS1	-0.502249	-0.263984	-0.377075	-0.27266	-0.233975	-0.372147	-0.446735
YDL230W	PTP1	0.0210902	0.121445	0.228583	-0.234061	-0.196332	0.0874397	0.121436
YDL234C	GYP7	0.29271	-0.358682	0.327333	-0.0217757	-0.101755	-0.480261	-0.7556
YDL235C	YPD1	-0.509799	-0.730305	-0.404026	-0.229326	-0.610242	-0.646814	-0.895822
YDL236W	PHO13	-0.482941	0.426512	-0.241522	0.41581	0.0535188	0.691805	0.697996
YDL237W	AIM6	0.451319	0.136609	0.10989	0.13182	0.149384	-0.143242	-0.225944
YDL238C	GUD1
YDL240W	LRG1		1.15504	0.135181	-0.554018	0.461716	-0.449698	-0.711572
YDL246C	SOR2
YDR001C	NTH1	-0.16673	-1.83818	-0.000693608	-1.52454	-0.160297	-2.05332	-1.87431
YDR002W	YRB1	-0.41895	-0.2028	-0.237711	0.0723792	-0.136847	0.0758168	-0.0388275
YDR003W	RCR2	0.8999	-0.95702	0.947527	-0.436551	0.215387		-1.59069
YDR005C	MAF1	-0.252036	-0.466906	-0.501682	0.346711	-0.0888925	-0.563087	-0.860877
YDR006C	SOK1	0.0858665	-0.085363	0.0613525	-0.477996	0.0317058	0.151502	-0.603224
YDR007W	TRP1
YDR009W	GAL3
YDR011W;YNR070W	SNQ2;PDR18	-0.205445	0.0169228	-0.214142	-0.137185	-0.336576	-0.248308	-0.164891
YDR012W	RPL4B	-0.322541	-0.236855	-0.490918	-0.395764	-0.331456	-0.210873	-0.204046
YDR017C	KCS1	-0.462109	-0.382862	-0.188365	-0.217414	-0.292801	-0.330452	-0.234456
YDR019C	GCV1	-0.234171	-0.685252	0.133709	-0.410011	-0.886624	-0.783661	-0.745847
YDR020C	DAS2	-0.495234	-0.147817	-0.515507	0.35991		0.0612285	0.02256
YDR023W	SES1	-0.209378	-0.0296339	-0.0812053	0.0727203	-0.196502	0.111598	0.0422303
YDR025W;YBR048W	RPS11A;RPS11B	-0.52077	-0.231938	-0.484454	-0.187969	-0.409419	-0.26023	-0.225087
YDR027C	VPS54	-0.159455	-0.0666288	-0.153217	0.0456562	-0.703517	-0.043803	-0.226338
YDR028C	REG1	0.356492	-0.0603138	0.558605	0.0809178	0.206948	-0.236531	-0.206619
YDR031W	MIX14	0.489508	-0.211064	0.529057	-0.390343	0.33011	-0.620389	-0.769305
YDR032C	PST2	0.386298	0.00592361	0.21425	-0.723997	0.712699	-0.281286	-0.307787
YDR033W	MRH1	0.30978	-0.153052	0.228205	-0.866938	0.526887	-0.985883	-0.176516
YDR035W	ARO3	0.0982867	0.105967	0.197908	0.201974	0.060856	0.106463	0.176426
YDR036C	EHD3	0.849847	0.560253	0.6444	0.240506	0.94497	0.467706	0.361744
YDR037W	KRS1	-0.380631	-0.329798	-0.234793	0.13095	-0.800804	-0.299609	-0.353257
YDR040C	ENA1	2.32573	1.75655	2.13242	1.79174	2.73828	1.19917	1.15787
YDR041W	RSM10	0.567683	0.614188	0.408715	-0.0218729	1.17909	0.569179	0.400565
YDR042C	YDR042C
YDR044W	HEM13	3.34467	5.26722	2.50823	3.10224	4.34306	5.24194	5.62503
YDR045C	RPC11
YDR047W	HEM12	0.558787	1.04422	0.32646	0.434981	0.678677	1.06224	1.22163
YDR049W	VMS1	-0.191214	-0.238905	-0.150699	0.150538	-0.51352	-0.0780382	-0.0533129
YDR050C	TPI1	0.0740709	0.103103	-0.0204968	0.24541	0.0936917	-0.0785108	-0.0469557
YDR051C	DET1	-0.00789811	-0.0805529	0.130258	0.0987382	-0.24066	-0.194188	-0.294049
YDR054C	CDC34	-0.0526926	0.302417	-0.0537862	0.531399	0.379064	0.397766	0.311417
YDR055W	PST1	0.224781	-0.267816	-0.671944	-0.806998	0.229392	-0.256641	-0.17377
YDR056C	YDR056C	-0.298562	0.857596	-0.0886315	-0.055115	0.221464	0.896861	1.29579
YDR057W	YOS9	0.575959	1.01828	0.507258	2.0109	0.156531	1.13525	1.09412
YDR058C	TGL2
YDR059C	UBC5
YDR060W	MAK21	-0.101425	0.0447314	-0.16345	0.230597	-0.518891	0.182291	0.0942723
YDR061W	YDR061W	0.34501	0.533744	0.300863	0.219866	0.65545	0.624721	0.613125
YDR062W	LCB2	0.0920392	0.490752	0.50443	0.777579	0.135608	0.523534	0.388569
YDR063W	AIM7	-0.2301	-0.225023	0.0870321	-0.512554	0.260016	-0.425638	-0.178866
YDR064W	RPS13	-0.445738	-0.152813	-0.31555	-0.155268	-0.358389	0.0390484	-0.0108148
YDR065W	RRG1
YDR067C	OCA6	-0.39327	-0.451829	-0.308844	-0.19507	-0.249447	-0.178982	-0.291277
YDR068W	DOS2	0.273012	0.560905	0.322395	0.377072	0.582736	0.659307	0.6365
YDR070C	FMP16	0.572633	-7.31758	0.723452	-6.15627	0.185527
YDR071C	PAA1	-0.0729628	0.201657	0.0882263	0.293797	0.106636	0.259682	0.323954
YDR074W	TPS2	-0.18781	-1.45204	-0.111054	-1.51066	0.031211	-1.93773	-1.78347
YDR079C-A	TFB5
YDR080W	VPS41	0.428417	0.723794	0.159241	0.0344711	0.474036	1.44931	0.806958
YDR081C	PDC2	-0.27597	-0.237454	-0.770952	-0.364212	-0.362078	-0.0780613	0.314292
YDR083W	RRP8	0.0290176	0.446951	0.316188	0.37704	-0.694288	0.261009	0.291217
YDR084C	TVP23	-0.397582	-0.310041	-0.51506	-0.31768	-0.251767	-0.225041
YDR086C	SSS1	-0.582423	-0.688209	-0.386756	-0.443134	-0.824504	-0.723056	-0.747437
YDR087C	RRP1	-0.435923	-0.311354	-0.125861	0.0465821	-0.614791	-0.281526	-0.298541
YDR088C	SLU7			0.10302	0.259943	0.12847
YDR089W	YDR089W	-0.203399	0.0992146	0.0220199	-0.212332	-0.405286	-0.0526357	0.244758
YDR091C	RLI1	-0.364986	-0.192373	-0.18984	0.0914906	-0.372801	-0.0391809	-0.063449
YDR092W	UBC13	-0.387888	0.000257573	-0.344054	-0.176625	-0.0723099	0.0901854	0.10141
YDR093W	DNF2	1.00542	2.73597	0.217115	0.388526	0.660557	1.04839	1.12376
YDR096W	GIS1	0.322846	-1.13211	0.280178	-0.757609	-0.422816	-0.66467	-0.80135
YDR097C	MSH6	0.473159	0.81661	0.606554	0.883809	0.427228	1.21915	0.682436
YDR098C	GRX3	-0.138356	0.209237	-0.0175255	0.492697	-0.0963223	0.793915	0.826994
YDR099W	BMH2	0.266699	-0.245643	0.390254	0.0592577	0.334965	-0.245297	-0.473645
YDR101C	ARX1	-0.239192	0.260851	-0.188238	0.361234	-0.45663	0.417963	0.388084
YDR108W	TRS85	-0.344374	0.496525	-0.0461148	-0.185786	-0.225744	0.636277	0.862225
YDR109C	YDR109C
YDR110W	FOB1	-0.357036	-0.093055	-0.255204	-0.344699	-0.768608	-0.482763	-0.963527
YDR115W	YDR115W	-0.234399	0.340397	-0.18351	-0.282712	0.349666	0.564476	-0.100036
YDR116C	MRPL1	0.0316898	0.124173	-0.0503555	-0.243372	0.335122	0.0700028	0.152449
YDR117C	TMA64	0.0642164	0.245186	0.140205	0.338201	-0.160842	0.223261	0.166217
YDR119W	VBA4
YDR119W-A	COX26			-0.283154	-1.02173	-0.53172		-2.32563
YDR120C	TRM1	-0.285082	0.278077	-0.0870927	0.192403	-0.210149	0.415619	0.375218
YDR121W	DPB4	-0.481725	-0.270746	-0.311131	0.0285698	0.242031	-0.240896	-0.31793
YDR122W	KIN1	-0.50083	-0.932548	-0.224111	-0.841721	-0.257357	-0.611061	-0.723353
YDR127W	ARO1	-0.297583	-0.211157	-0.140174	-0.421617	-0.317194	-0.276891	-0.371849
YDR128W	MTC5	0.139093	0.216993			0.0817029	0.234615	0.0368448
YDR129C	SAC6	-0.32013	-0.889662	-0.131303	-0.35283	-0.613845	-0.960354	-1.13429
YDR130C	FIN1	0.0483306	-0.414321	-1.41997	-0.331888	-0.399853		-1.16548
YDR135C	YCF1	-0.311308	-0.598447	-0.190139	-0.318792	-0.499344	-0.71823	-0.713808
YDR138W	HPR1	-0.567197	-0.79634	-0.191668	-0.379424	-0.480488	-0.811242	-1.10335
YDR139C	RUB1	0.0936376	0.1869	0.454017	0.258231	0.211215	-0.47934	0.231249
YDR140W	MTQ2			-0.316031	0.159031
YDR141C	DOP1	-0.00449078	0.214231	0.111575	0.229633	0.0491469	0.337147	0.43805
YDR142C	PEX7
YDR143C	SAN1	0.0898662	0.876837	0.273321	0.681108	0.438794	0.93148	0.89966
YDR144C	MKC7	-0.672363	-0.539328	-0.40226	-0.298785	-1.40047	-0.693136	-0.668268
YDR145W	TAF12	-0.267893	-0.223674	-0.14656	-0.168836	-0.270954	-0.213574	-0.312739
YDR148C	KGD2	0.822933	0.559168	0.608446	0.0735943	0.894479	0.378004	0.286053
YDR150W	NUM1	0.678287	0.623361	0.619983	0.525411	0.799228	0.667195	0.619117
YDR152W	GIR2	0.212233	0.694597	-0.0902431	0.523045	0.0638879	1.17239	1.38197
YDR153C	ENT5	-0.524898	-0.193305	-0.210541	-0.142323	-0.213794	-0.133724	-0.0554268
YDR155C	CPR1	0.0752052	-0.685708	-0.00703912	-0.561366	0.0798519	-0.927972	-0.770801
YDR156W	RPA14	-0.547438	-0.222287	-0.518432	0.102892	-0.207349	-0.182649	-0.0815377
YDR158W	HOM2	-0.271683	-0.49113	-0.045546	-0.151584	-0.546358	-0.500089	-0.641524
YDR161W	YDR161W	-0.405951	-0.111493	-0.376455	0.17853	-0.632346	-0.214372	-0.260624
YDR162C	NBP2	0.281442	0.939382	0.070596	0.722078	0.970435	0.931909	0.875533
YDR163W	CWC15	0.203582	0.408794	0.37152	0.121978	0.0273369	0.558994	0.310567
YDR164C	SEC1	0.111889	0.269126	0.232928	0.248742	0.135095	0.2834	0.178622
YDR165W	TRM82	-0.397558	-0.227346	-0.126082	0.182267	-0.759962	-0.233564	-0.267226
YDR166C	SEC5	0.282274	0.174804	0.174833	0.313517	0.127773	0.283832	0.261009
YDR167W	TAF10	-0.810356	-0.348835	-0.0601391	-0.128136	-0.145369	-0.292201	-0.463334
YDR168W	CDC37	0.319622	0.202266	0.274354	0.364313	0.185642	0.198451	0.155708
YDR169C	STB3	-0.487667	-0.754723	-0.356111	-1.11698	-0.027997	-0.755942	-0.912266
YDR170C	SEC7	-0.240397	-0.322833	-0.0626674	-0.0574165	-0.293902	-0.446733	-0.527733
YDR171W	HSP42	-0.0718772	-1.67432	-0.00548917	-0.853171	-0.266952	-2.34503	-2.08375
YDR172W	SUP35	-0.120229	0.0195344	-0.169019	0.0660615	-0.398008	0.0567993	0.0861041
YDR173C	ARG82	1.35677	1.31341	0.845581	1.15317	0.849498	1.28062	1.14197
YDR174W	HMO1	-0.635667	-0.809967	-0.319584	-0.165232	-0.784166	-0.882156	-0.960968
YDR175C	RSM24	0.429743	0.454589	0.157376	-0.0802718	0.491276	0.369912	0.246064
YDR176W	NGG1
YDR177W	UBC1	0.345949	0.4814	0.1508	0.223649	0.366466	0.295898	0.256813
YDR178W	SDH4	1.37371	1.82521	1.11202	1.32725	1.32688	1.25033	1.00022
YDR180W	SCC2
YDR182W	CDC1	-0.0245088	-0.055755	-0.0145841	-0.0626464	0.203058	-0.433102	-0.410053
YDR183W	PLP1	0.710845	1.04338	0.3619	0.648596	0.61558	1.61215	1.49427
YDR186C	YDR186C	0.91081	1.53466	0.0971705	1.02334	-0.0789791	1.53029	1.47966
YDR188W	CCT6	-0.279688	-0.313244	-0.117974	0.00807712	-0.461322	-0.267307	-0.33814
YDR189W	SLY1	-0.551818	-0.638238	-0.4331	-0.246233	-0.609726	-0.480411	-0.459692
YDR190C	RVB1	-0.229406	-0.0563344	-0.117977	0.115394	-0.212646	-0.0463983	-0.0996464
YDR192C	NUP42	-0.230827	-0.0101843	0.0119069	0.0908516	-0.0563698	-0.233585	-0.0818981
YDR194C	MSS116	0.172435	0.358468	0.153154	0.111671	0.191825	0.373669	0.341854
YDR195W	REF2	-0.0963851	0.191114	-0.101954	0.273071	0.0997523	0.537921	0.226452
YDR196C	CAB5	-0.208753	-0.287127	-0.209412	-0.403616	-0.361527	-0.63637	-0.630427
YDR197W	CBS2	0.122136	-0.29998	-0.380948	-0.380305	0.17256	-0.310099	-0.270377
YDR198C	RKM2
YDR200C	VPS64	-0.0733106	0.142685	0.263042	0.715446	0.148588	0.261744	0.280152
YDR201W	SPC19	0.182545	0.00489243	0.292745	0.195979	0.636955		0.465314
YDR202C	RAV2	0.513924	-0.0909022	0.0970067	-0.0160349	-0.447873	-1.63807	-0.466667
YDR204W	COQ4	0.859879	0.543747	0.735176	-0.246952	0.923861	0.390303	0.47509
YDR205W	MSC2	-0.0410876		0.149651	0.609813
YDR206W	EBS1	0.218712	0.303498	0.342219	0.52056	0.185086	0.460608	-0.0532602
YDR207C	UME6	-0.512474	-0.714384	0.00873321	-0.405649	-0.152998	-1.00911	-0.593206
YDR208W	MSS4		-0.338876	-0.0104019	-0.418978
YDR211W	GCD6	-0.0361783	0.132037	0.132951	0.247069	-0.00735117	0.22503	0.321862
YDR212W	TCP1	-0.217372	-0.275132	-0.0970846	0.00127065	-0.393122	-0.204175	-0.306135
YDR214W	AHA1	0.188049	0.0600607	0.312592	0.1001	0.353588	-0.0924465	0.0480492
YDR216W	ADR1	0.745592	-0.248232	0.801936	-0.164269	0.52483	-0.0300438	-0.207592
YDR219C	MFB1	0.255389	-0.217494	0.338324	0.0438637	-0.312874	-0.0574492	-0.511084
YDR221W	GTB1	0.166224	0.734805	0.328615	0.0839863	0.426204	0.323689	0.398565
YDR224C;YBL002W	HTB1;HTB2	-0.662394	-0.698254	-0.420775	-0.857456	-0.405444	-1.04164	-1.00345
YDR225W;YBL003C	HTA1;HTA2	-0.162864	-0.602388	-0.341561	-0.605867	-0.216851	-0.831603	-0.879111
YDR226W	ADK1	0.0174553	-0.110229	-0.17343	-0.136744	0.0501958	-0.151843	-0.223396
YDR227W	SIR4	-0.0218378	-0.385156	0.110591	0.114276	-0.0661354	-0.0218463	-0.401917
YDR228C	PCF11	-0.0841579	0.157546	-0.0106094	-0.00239657	-0.0929648	0.384483	0.461012
YDR229W	IVY1	-0.102602	-0.615276	-0.214588	-0.827258	0.240687	-0.962703	-1.21846
YDR231C	COX20	0.879486	0.892099	0.600541	0.678917	1.24323	0.849476	0.721871
YDR232W	HEM1	2.13133	3.04665	1.73919	2.06918	2.85818	3.07138	3.06414
YDR233C	RTN1	-0.304663	0.122297	0.0189068	-0.320771	-0.0585925	0.564976	0.454351
YDR234W	LYS4	0.127081	0.313563	0.235923	0.174328	-0.157074	0.232093	0.227458
YDR235W	PRP42	-0.3808	-0.882876	0.370198	-0.391473	-1.16269	-1.21826	-1.12207
YDR236C	FMN1	0.2457	-0.281381	0.149472	-0.324402	0.161068	-0.0855536	0.079146
YDR237W	MRPL7	0.586602	0.423928	0.180296	0.217586	0.736902	0.380722	0.431218
YDR238C	SEC26	-0.267169	-0.227273	-0.143178	-0.155474	-0.223889	-0.125496	-0.187097
YDR240C	SNU56	-0.228773	-0.851512	-0.166252	-0.250625	-0.511177	-0.470613	-1.46966
YDR243C	PRP28	-0.168153	0.0953609	-0.29619	0.252462	-0.685335	0.0715998	-0.014107
YDR244W	PEX5	-0.845176	-1.06751	-0.856277	-0.907722	-0.761801	-1.22771	-0.938468
YDR245W	MNN10	-0.119834	0.201876	-0.0441974	-0.0196125	-0.240782	-0.0894904	-0.301551
YDR246W	TRS23	-0.0272405	0.507042	-0.179675	0.25366	-0.284996	0.827615	1.24202
YDR248C	YDR248C	-0.458195	-0.637521	-0.420967	-0.749511	-0.486294	-1.82215	-1.39069
YDR251W	PAM1	0.035347	-0.0890591	0.0816752	-0.151202	0.0429637	-0.0831246	-0.27467
YDR255C	RMD5	0.260881	-0.781195	0.0844955	-0.632494	-0.0993736	-0.442555	-0.626213
YDR256C	CTA1	0.274413	-2.4313	1.00185	0.839355	0.0688425	-2.44185	-4.132
YDR257C	RKM4		-0.0700724	-0.0315615	0.229769		-0.320759	-0.0485815
YDR258C	HSP78	0.265965	-0.719058	0.306621	-0.462192	0.2682	-1.03738	-1.21345
YDR261C	EXG2	-0.159289	0.715217	-0.550886	-0.154961	0.232544	0.673669	1.2662
YDR262W	YDR262W	-0.645251	-1.51873	-0.229995	-0.764915	-1.19637	-1.84984	-1.94679
YDR264C	AKR1	0.481828	0.698358	0.350616	0.844641	0.0590666	0.837027	0.882589
YDR266C	HEL2	-0.403591	-0.932695	-0.256412	-0.246461	-0.575903	-0.88157	-1.07933
YDR267C	CIA1	0.11025	0.414584	-0.16267	0.357065	-0.0577739	0.760341	0.684724
YDR268W	MSW1	0.282074	1.39067	0.260257	0.920477	1.05615	1.00518	0.716074
YDR272W	GLO2	0.17104	-0.587126	0.367451	-0.921091	0.268202	-0.586566	-0.81274
YDR280W	RRP45	-0.486675	-0.229858	-0.0643793	0.291936	-0.459967	-0.203248	-0.331233
YDR283C	GCN2	1.15066	0.900233	0.840419	0.364976	0.92391	0.650376	0.666584
YDR284C	DPP1	-0.558721	-0.520182	-0.12295	-0.253418	-0.387467	-0.66937
YDR287W	INM2	0.768914	0.738255	0.633188	0.55668	0.780649	0.297876	0.282681
YDR289C	RTT103	0.260104	0.515728	0.236636	0.207348	0.503244	0.627662	0.488467
YDR291W	HRQ1
YDR292C	SRP101	0.255793	0.57375	0.201772	0.49469	0.351657	0.683174	0.694153
YDR293C	SSD1	-0.138192	-0.334322	-0.0777622	0.0228061	-0.258421	-0.122496	-0.185647
YDR294C	DPL1	-0.397822	-0.53824	-0.0276564	-0.154819	-0.671301	-0.389824	-0.621432
YDR295C	HDA2	-0.748319	-0.335964	-0.353411	0.16212	-0.0276024	0.253205	-0.372801
YDR296W	MHR1	0.0514498	0.0899323	-0.0636363	-0.106956	0.22909	-0.128891	-0.0615671
YDR297W	SUR2	1.69674	2.74237	1.36529	1.94547	2.27455	2.46089	2.60835
YDR298C	ATP5	0.514817	0.46255	0.247574	0.133021	0.668133	0.378956	0.133555
YDR299W	BFR2	-0.537896	-0.31209	-0.317583	0.152683	-0.657967	-0.528959	-0.473114
YDR300C	PRO1	-0.346009	0.329258	-0.0328945	0.531696	0.0848107	0.529536	0.553153
YDR301W	CFT1	0.142444	0.615903	0.290255	0.468678	-0.0997552	0.627048	0.528177
YDR302W	GPI11
YDR303C	RSC3	-0.242706	-0.251408	-0.223681	-0.267168	-0.220598	-0.333225	-0.393708
YDR304C	CPR5	-0.63565	-0.281064	-0.322841	-0.288659	-0.229861	-0.478544	-0.698135
YDR305C	HNT2	-0.442685	0.178774	0.129803	0.31238	-0.0703311	-0.298042	0.166776
YDR307W	PMT7	-0.141101	-0.235675	0.182304	-0.517613	-0.204043	0.0116893	-0.445226
YDR308C	SRB7	-0.182008	-0.143594	0.188826	0.545659	0.291462	-0.186417	0.0813847
YDR309C	GIC2
YDR310C	SUM1	0.456577	0.416074	0.37543	0.0813471	0.481477	0.20849	0.248648
YDR311W	TFB1	0.134235	0.317282	-0.199114	0.392382	0.202796	0.618002	0.223222
YDR312W	SSF2	-0.380892	-0.0440766	-0.0428011	0.543618		-0.116298	-0.490301
YDR316W	OMS1	1.04319	1.0915	0.646278	0.682326	1.16739	1.30682	1.43018
YDR320C	SWA2	-0.427518	-0.571464	-0.42475	-0.251618	-0.686563	-0.552944	-0.476501
YDR321W	ASP1	-0.669436	-0.745807	-0.40295	-0.0677002	-1.13436	-0.739147	-0.740709
YDR322C-A	TIM11	-0.0959845	-1.05082	-0.282399	-0.949376	-0.0385879	-1.49034	-1.00322
YDR322W	MRPL35	0.223898	0.478794	0.0564796	-0.0169914	0.397766	0.436056	0.451037
YDR323C	PEP7	-1.07382	-0.492508	-0.737347	-0.421886	-0.0256147	0.0409551	0.0667958
YDR324C	UTP4	-0.456903	-0.0605544	-0.26883	0.241516	-0.599289	0.149108	0.0979848
YDR325W	YCG1	-0.789835	-1.24027	-1.12511	-1.30935	-0.908929	-1.40671	-1.01952
YDR326C	YSP2	-1.11719	-1.08561	0.626836			-1.23681	-0.337085
YDR328C	SKP1	0.140755	-0.0592237	0.353811	0.119045	0.223181	-0.109666	-0.369596
YDR329C	PEX3	-0.120209	-0.411564	0.487523	0.0980087	-0.541714	-0.583915	-1.03566
YDR330W	UBX5	-0.110446	-0.540972	0.0475487	-0.599243	-0.106777	-0.516762	-0.577941
YDR331W	GPI8	0.184886	-0.472917	0.463541	-0.942615	0.406795	-0.459377	-0.610047
YDR332W	IRC3		-1.22372	0.284743	0.0595504	-0.182627	-1.48806	-1.80161
YDR333C	RQC1	-0.380486	-0.333	-0.295053	0.277049	-0.444843	-0.0480733	-0.432792
YDR334W	SWR1	-0.920708	3.30077	-0.932507	2.38302	0.511757	-2.21704	-1.57277
YDR335W	MSN5	0.24332	0.76791	0.30099	0.265934	0.183467	0.903811	0.748652
YDR337W	MRPS28	0.310181	0.383133	0.0692887	-0.115812	0.371243	0.39245	0.335212
YDR339C	FCF1		-0.624913	-0.754874	-0.0531149	-1.50333	-0.775841	-0.919829
YDR341C	YDR341C	-0.362677	-0.202414	-0.148794	0.0831921	-0.668741	-0.0823292	-0.083049
YDR342C	HXT7	0.978994	1.49486	0.96747	1.36934	1.21812	1.44472	1.28682
YDR343C	HXT6	3.17542	3.65669	2.7651	2.00463	3.94133	3.40211	3.55948
YDR345C;YHR094C	HXT3;HXT1	0.211406	-0.321832	0.36943	1.34637	-0.0371349	-0.479016	0.227355
YDR346C	SVF1	0.381124	0.846649	0.214866	0.359774	0.107181	0.926047	0.978968
YDR347W	MRP1	0.205062	0.337044	0.0347055	-0.177316	0.472924	0.295523	0.33234
YDR348C	PAL1	-0.875468	-1.01389	-0.827075	-0.58376	-0.65652	-0.898928	-1.14629
YDR349C	YPS7	0.910371	1.31978	0.969142	0.889664	0.946995	1.3811	1.40208
YDR352W	YPQ2			0.016415
YDR353W	TRR1	-0.209604	0.0374425	-0.136206	0.095898	0.01761	0.00382594	0.0239113
YDR354W	TRP4	-0.785703	-0.798825	-0.207937	-0.383534	-0.680986	-0.522611	-0.213549
YDR356W	SPC110	-0.748498	-0.229087	-0.34826	-0.205034	-0.631893	0.0399904	-0.0735157
YDR358W	GGA1	0.115237	-0.727437	0.115768	-0.768741	-0.0242337	-1.08349	-0.977255
YDR361C	BCP1	-0.0721459	0.310973	-0.0207469	0.634561	-0.0736218	0.416631	0.399194
YDR363W	ESC2	0.0600964	-0.377106	0.361759	0.0144393	0.519895	-0.225844
YDR363W-A	SEM1	-0.339749	0.330594	-0.0901151	-0.0246668	0.0159364	0.0881813	0.0379201
YDR364C	CDC40	0.0812944	0.0852854	0.280005	0.345169	0.0860389	0.169591	0.344212
YDR365C	ESF1	-0.492316	-0.476549	-0.344881	0.0258116	-0.712315	-0.259979	-0.277738
YDR367W	KEI1		0.521129		-0.339735	0.37678	-0.0960211	0.289614
YDR368W	YPR1	-0.368619	-0.866121	-0.594407	-0.388247	-0.749434	-1.11882	-1.19452
YDR371W	CTS2
YDR372C	VPS74	-0.0751768	0.116244	-0.0667411	0.0311818	-0.0860392	0.179225	0.461082
YDR373W	FRQ1
YDR375C	BCS1	-0.400115	-0.666799	-0.452399	-0.933729	-0.570994	-0.846981	-0.781695
YDR376W	ARH1	-0.168658	0.255509	-0.0954784	-0.00616515	0.217699	0.190207	0.190095
YDR377W	ATP17	0.648074	0.632428	0.511293	0.283498	0.931976	0.391099	0.515906
YDR378C	LSM6
YDR379C-A	SDH6	0.828061		1.00034	-0.773005	1.91809
YDR379W	RGA2	-0.714217	0.141135	-0.288406	0.253605	-0.37603	-0.339905	0.0342271
YDR380W	ARO10	-0.439164	0.960445	-0.787258	0.828019	0.34343	0.535619	0.907206
YDR381C-A	YDR381C-A	0.409034	-0.436265	0.318885	-0.762898	1.08363	-0.483044	-0.461555
YDR381W	YRA1	-0.217143	-0.340054	-0.0725185	0.2278	-0.31384	-0.373079	-0.315949
YDR382W	RPP2B	-0.433624	-0.290036	-0.414709	-0.283938	-0.385753	-0.334926	-0.315482
YDR383C	NKP1			-0.225869	-0.353897	-0.48402
YDR384C	ATO3
YDR385W	EFT2	-0.50865	-0.759885	-0.675863	0.0457226	-0.945571	-0.591586	-0.327703
YDR388W	RVS167	-0.551202	-1.05688	-0.426057	-0.514351	-0.630463	-0.937749	-1.09711
YDR389W	SAC7	-0.494532	-0.926992	-0.359976	-0.941944	-0.396534	-0.947065	-1.13142
YDR390C	UBA2	0.0721335	0.00656643	-0.173391	-0.0202512	-0.220707	0.28316	0.114604
YDR391C	YDR391C	-0.956063	-1.70147	-0.390613	-1.32022	-0.807965	-2.25089	-2.01103
YDR392W	SPT3	-0.312201	-0.0794266	-0.173538	0.100822	0.16908	-0.0987958	-0.346882
YDR393W	SHE9	-0.272811	0.492769	-0.0627472	-0.321235	0.541598	0.496234	0.732299
YDR394W	RPT3	-0.107725	-0.162701	0.0613621	0.0624712	-0.154716	-0.155352	-0.105736
YDR395W	SXM1	0.102071	0.445795	0.22038	0.417154	0.0874955	0.514127	0.587601
YDR397C	NCB2	0.202525	0.876338	0.853738	0.82805	0.925057	0.879738	0.681744
YDR398W	UTP5	-0.424068	-0.132903	-0.14796	0.32696	-0.567553	-0.0726629	-0.061214
YDR399W	HPT1	-0.745007	-0.833997	-0.388476	-0.279091	-1.06129	-0.636013	-0.90327
YDR400W	URH1	0.490963	1.97767	0.180283	1.6251	1.08447	1.96068	1.8863
YDR404C	RPB7	0.489855	0.766236	-0.118859	0.0625061	-0.641286	0.316534	0.283503
YDR405W	MRP20	0.404797	0.405696	0.0913566	0.193546	0.764364	0.491594	0.249066
YDR406W	PDR15	-0.28506	0.298269	0.0405491	0.211694	-0.410506	0.177774	0.248561
YDR407C	TRS120	-0.106917	-0.270269	0.11079	0.0857113	0.411462	0.166005	-0.13585
YDR408C	ADE8	-0.611013	-0.796709	0.0394622	0.0808801	-0.845623	-0.880738	-1.00489
YDR411C	DFM1	-0.486587	-1.03994	-0.778051	-1.21639	-0.894235	-0.877575	-0.653337
YDR412W	RRP17	-0.271395	-0.131455	-0.109574	0.0535497	-0.509191	-0.458826	-0.0446681
YDR416W	SYF1	-0.253772	0.158017	-0.0122721	0.345868	-0.315193	0.649868
YDR422C	SIP1
YDR425W	SNX41	0.730507	0.44232	0.396826	0.00960754	0.148025	0.607378	0.303921
YDR427W	RPN9	0.166338	0.107224	0.150192	0.290193	-0.100125	0.223482	0.208844
YDR428C	BNA7	0.209686	0.839455	0.0994297	0.315971	0.403868	0.898153	0.997039
YDR429C	TIF35	-0.223301	-0.107714	-0.193329	0.0239171	-0.49942	-0.0569474	-0.0755887
YDR430C	CYM1	0.198208	0.2172	0.190911	0.0778025	0.439316	0.132973	0.178377
YDR432W	NPL3	-0.422397	-0.645467	-0.224543	-0.0787196	-0.648114	-0.739363	-0.710425
YDR434W	GPI17	0.469137	0.833086	0.256992	0.589701	0.072429	1.12715	0.772897
YDR435C	PPM1	0.244276	0.107202	0.173546	0.431863	-0.298594	0.132531	-0.525183
YDR440W	DOT1		-0.47918	0.39073		-0.453302
YDR441C	APT2	-0.872616	0.111922	-0.733342	-1.03853	0.491495	-0.209782	0.171205
YDR444W	YDR444W
YDR449C	UTP6	-0.219704	-0.0135562	-0.257922	0.382778	-0.454678	0.0358726	0.190753
YDR452W	PPN1	-0.526384	-0.610897	0.0752014	-0.32799	-0.908929	-0.899092	-1.19221
YDR453C	TSA2	0.409593	-0.25477	0.828905		1.21926	-0.881866	-0.835387
YDR454C	GUK1	-0.295871	-0.393789	-0.25678	-0.283479	-0.214514	-0.288325	-0.328957
YDR457W	TOM1	-0.392857	-0.120429	-0.219402	0.0296291	-0.218571	0.0187119	-0.246649
YDR458C	HEH2	-0.027852	0.000487212	0.113275	-0.239706	0.107413	0.0481853	-0.436238
YDR460W	TFB3	-0.221048	0.164254	-0.0922325	0.336464	-0.0999987	0.234574	0.14428
YDR461C-A	YDR461C-A
YDR462W	MRPL28	0.311384	0.362093	0.241514	-0.210004	0.807452	0.0725171	-0.47155
YDR464W	SPP41	0.623217	-0.348023	0.540597	0.571791	-0.78374	-0.216805	-0.661952
YDR465C	RMT2			-0.92405		-0.567798	-0.315061	-0.147315
YDR468C	TLG1	-0.736068	-0.36369	-0.646082		-0.253089	-0.549253	-0.47966
YDR469W	SDC1	0.491936	1.17807	0.500222	0.589633	0.764612	1.59844	1.69874
YDR470C	UGO1	0.900152	0.783786	0.808822	0.30968	0.724196	0.795612	0.970786
YDR472W	TRS31	-0.404327	-0.0565306	-0.149985	0.10369	-0.121756	-0.109291	-0.0921279
YDR475C	JIP4	0.0609129	-0.014215	0.286863	-0.0641207	0.378945	-0.243316	-0.274157
YDR476C	YDR476C	0.202811	0.454541	0.453657	0.58416	0.0810217	0.434958	0.427257
YDR477W	SNF1	-0.177524	-0.48675	-0.151723	-0.388723	-0.288866	-0.493182	-0.514634
YDR479C	PEX29
YDR480W	DIG2	-0.271349	0.0244541	0.014923	0.121418	0.0833103
YDR481C	PHO8	0.362943	0.694971	0.582959	1.14133	-0.0188762	0.75884	0.77387
YDR482C	CWC21	-1.41416	-1.49782	-0.624668	-0.987188	-0.711433	-2.53977	-1.72657
YDR483W	KRE2	0.110659	0.0798817	0.112629	0.198664	0.00208811	0.0188333	-0.10078
YDR484W	VPS52	0.0574675	0.129212	-0.314005	0.0582489	-0.417327	0.559403	0.384441
YDR486C	VPS60		0.227713	0.17688	0.662188	0.463268	0.273436	0.350366
YDR487C	RIB3	0.242933	0.660396	0.188471	0.358186	0.456775	0.460206	0.423563
YDR489W	SLD5	0.389422	-0.379258	0.300787	-0.236253	0.0212613	-0.490935	-0.291898
YDR490C	PKH1	-0.240528	-0.501441	-0.185711	-1.36243	-0.584564	-1.04695	-0.968784
YDR492W	IZH1
YDR493W	MZM1	0.636098	0.517073	0.265556	0.507598	0.738411	0.418276	0.440443
YDR494W	RSM28	0.277875	0.0924045	0.162472	-0.159674	0.661278	0.253599	0.0341523
YDR495C	VPS3
YDR496C	PUF6	-0.331812	-0.0108683	-0.0621689	0.287653	-0.543826	0.0396522	0.045812
YDR497C	ITR1
YDR498C	SEC20	-0.248574	0.332898	0.371747	-0.083045	0.608861	0.136918	0.608975
YDR500C	RPL37B	-0.457282	0.248657	-0.282708	0.129504	-0.433861	0.499076	0.433496
YDR502C	SAM2	-0.218203	-0.396707	0.143725	0.413195	-0.711322	0.165808	0.11378
YDR505C	PSP1	-0.343646	-0.896933	0.011525	-0.450112	-0.403732	-1.09457	-1.29225
YDR507C	GIN4	-0.983163	0.560338	-1.11169	-0.0911818	-0.86165	0.25741	0.171162
YDR508C	GNP1	0.539939	0.837697	0.280307	1.31419	0.872791	0.547371	0.423188
YDR510W	SMT3	-0.148973	0.751854	0.123737	0.331999	0.745984	0.36208	0.303089
YDR511W	SDH7	0.493991	0.420646	0.526581	0.429795	0.801636	0.0938304	-0.359601
YDR513W	GRX2	0.550618	-0.938762	0.332371	-0.891739	0.176677	-1.28543	-1.19454
YDR514C	YDR514C			0.552721		-0.424882		0.296298
YDR515W	SLF1	0.623611	0.553988	0.658862	0.400007	0.395325	0.581689	0.606921
YDR516C	EMI2	2.17946	2.50165	1.61743	1.38473	2.56902	2.20563	2.3364
YDR517W	GRH1	0.481858	1.09147	0.491068	0.400353	0.687779	1.11839	1.07228
YDR518W	EUG1	0.625875	1.00071	0.600105	0.586265	0.630074	0.938634	1.01613
YDR519W	FPR2	1.34968	1.73244	0.654122	1.13327	1.60237	1.84239	1.80044
YDR524C	AGE1
YDR525W-A	SNA2			0.0831993	-0.587612	-0.869964
YDR527W	RBA50	0.0577996	-0.0222404	-0.255951	0.401541	-0.277858	-0.387693	-0.669754
YDR529C	QCR7	-0.155182	-1.14665	-0.145371	-0.392837	-0.717	-1.26289	-1.46521
YDR530C	APA2	0.488283	0.834454	0.605379	0.511656	0.395359	1.00067	0.954957
YDR531W	CAB1	-0.895343	-0.903649	-0.403231	-0.216974	-1.19668	-0.778209	-0.987478
YDR533C	HSP31	0.949153	-2.7869	0.649138	-4.48185	0.343319	-3.63982	-3.18922
YDR541C	YDR541C	0.605315	0.81532			0.658197	1.00195
YEL001C	IRC22		0.0298738	-0.72303	-0.0646328	-0.469154	-0.0567222	-0.0949938
YEL002C	WBP1	-0.81373	-0.852272	-0.318433	-0.343198	-0.912443	-0.808695	-1.04762
YEL003W	GIM4	-0.253536	0.450577	-0.0225292	0.299426	-0.118759	0.0361124	-0.180255
YEL005C	VAB2		-0.0442959				1.46917	0.626133
YEL006W	YEA6
YEL007W	MIT1	1.07449	0.192389	1.00893	-0.0025388	1.07439		0.39333
YEL011W	GLC3	1.76545	0.000757699	1.48836	-0.994905	1.93653	-0.948635	-0.786191
YEL012W	UBC8	0.707521	-0.163687	0.434339	0.438943	-0.255122	-0.296008	-0.467254
YEL013W	VAC8	-0.23041	-0.306185	0.0285298	-0.339183	-0.091359	-0.273079	-0.325775
YEL015W	EDC3	-0.318756	-0.361132	-0.02044	-0.0534149	-0.342614	-0.289687	-0.267599
YEL017W	GTT3	0.147134	-0.322072	0.00525815	-0.442456	-0.189111	-0.313454	-0.554471
YEL020C	YEL020C	-0.337233	-1.57081	-0.313036	-0.785718	-0.852386	-1.07991	-1.21728
YEL020W-A	TIM9	-0.308046	-0.31936	-0.395886	-0.1855	-0.0660757	-1.0787	-0.436629
YEL021W	URA3	-0.511911	-0.989499	-0.186106	-0.203005	-0.956089	-1.07071	-1.3954
YEL022W	GEA2	-0.274299	-0.238582	-0.104677	0.0489954	-0.377546	-0.228366	-0.229863
YEL024W	RIP1	0.0464971	-0.0500973	-0.176575	-0.122805	-0.475592	-0.331986	-0.541706
YEL026W	SNU13	-0.0136193	-0.237587	-0.463776	0.157873	-0.630634	-0.258363	-0.218485
YEL027W	VMA3
YEL031W	SPF1	-0.0733629	0.274073	-0.034773	0.180139	-0.0933465	0.421454	0.366695
YEL032W	MCM3	-0.976791	-1.00875	-0.669903	-0.0675513	-1.13796	-0.69078	-0.539291
YEL034W	HYP2	-0.996683	-1.3926	-0.704003	-0.467832	-1.41506	-1.07117	-1.25096
YEL036C	ANP1	-0.632996	-0.242895	-0.0436572	-0.0174353	-0.283327	-0.360376	-0.0788865
YEL037C	RAD23	-0.253413	0.0812149	-0.191608	-0.234311	-0.192744	0.328436	0.300525
YEL038W	UTR4	0.62071	0.844955	0.567321	0.520121	0.677852	0.912531	0.886709
YEL039C	CYC7	0.546413	-2.14019	-0.116096	-2.77839	-0.40614	-2.75845	-2.35711
YEL040W	UTR2	-0.850804	-0.479202	-0.261961	-0.0766476	-1.21061	-0.0332679	-0.268138
YEL042W	GDA1	0.010254	0.561667	-0.796285	-0.364157	0.389794	0.723714	0.678765
YEL043W	YEL043W	-0.510087	0.0741256	-0.308594	0.0186927	-0.586609	-0.586307	-0.516838
YEL044W	IES6	-0.491225	-0.416039	-0.179405	-0.23261	0.0826186	-0.463265	-0.165232
YEL046C	GLY1	1.82351	3.00338	1.24921	2.49452	2.30347	3.18279	3.44991
YEL047C	FRD1	2.4999	2.97191	2.15224	1.71365	3.09549	3.04845	2.8853
YEL050C	RML2	0.353711	0.327149	0.0887887	0.0650621	0.561378	0.362793	0.225711
YEL051W	VMA8	-0.670252	-0.559961	-0.547326	-0.533338	-0.53197	-0.483172	-0.24175
YEL052W	AFG1	0.846357	0.661524	0.693671	0.574206	0.72527	0.480636	0.25732
YEL053C	MAK10			-0.181066	0.23466	-0.006457	0.247728	0.916746
YEL054C;YDR418W	RPL12A;RPL12B	-0.322032	-0.0392424	-0.490085	-0.401828	-0.328134	0.137309	0.148428
YEL055C	POL5	-0.302952	-0.0120618	0.0137245	0.168674	-0.734713	0.201858	0.0651685
YEL056W	HAT2	-0.301683	-0.279355	-0.32657	-0.217462	-0.554848	-0.032014	-0.241981
YEL058W	PCM1	-1.16873	-0.932589	-0.582008	-0.0951666	-0.984245	-0.620213	-0.634738
YEL060C	PRB1	0.588811	0.120175	0.723284	-0.0107489	0.499714	0.125607	0.0181913
YEL066W	HPA3	0.246937	1.35983	-0.0202193	-0.812489	0.395997	0.742356	0.843228
YEL071W	DLD3	0.154575	1.66755	0.33631	1.82038	0.465215	2.42564	2.18585
YER001W	MNN1	-0.285744	-0.37932	-0.766209	-1.06536	-0.318905	-0.980817	-0.46918
YER002W	NOP16	-0.375625	-0.22132	-0.122163	0.407259	0.169479	0.266684	0.467352
YER003C	PMI40	-0.258361	-0.498165	-0.222069	-0.108193	-0.468505	-0.618848	-0.690648
YER004W	FMP52	0.556829	-0.276733	0.694704	0.553564	-0.118576	0.0558833	-0.415868
YER005W	YND1	0.630869	0.347985	0.15418	0.180293	0.652692	0.524547	0.624365
YER006W;YGR168C	NUG1;YGR168C	-0.515399	-0.224909	-0.331845	0.179055	-0.830779	-0.288556	-0.196708
YER007C-A	TMA20	0.0124636	0.230128	-0.00924245	0.223974	0.0701984	0.272288	0.244806
YER008C	SEC3	-0.205371	-0.0366099	0.144478	0.15599	0.139372	-0.0433082	-0.189428
YER009W	NTF2	-0.372054	-0.251255	-0.667487	-0.755239	-0.679443	-0.422142	-0.0154415
YER010C	YER010C	-0.2377		0.443628	0.0626878	0.0518133
YER012W	PRE1	-0.309061	-0.311422	-0.0413511	0.0184667	-0.360927	-0.340872	-0.454118
YER013W	PRP22	0.00210269	-0.0922331	-0.217559	0.184302	-0.0480131		-0.0798423
YER014W	HEM14	0.0177195	0.508329	-0.382185	-0.154334	0.440032	0.0972572	0.418684
YER015W	FAA2	1.17451	1.0847	1.39481	2.04807	0.926015	1.39373	1.11291
YER016W	BIM1	-0.913378	-0.679159	-0.523866	-0.193438	-1.03404	-0.27445	-0.455361
YER017C	AFG3	0.197534	0.102135	-0.0342338	0.0199	0.114954	0.108489	-0.0222485
YER019C-A	SBH2	-0.505225	-0.198768	-0.0962547	0.20239		-0.326586	-0.447628
YER019W	ISC1	-0.45219	0.00465681	-0.410253	-0.393708	-0.492729	-0.158641	0.354805
YER020W	GPA2	0.370601	-0.0747103	0.395498	0.0475151	0.554923	-0.0372401	-0.430519
YER021W	RPN3	-0.361332	-0.33941	-0.0793154	-0.0498669	-0.28365	-0.153117	-0.240662
YER022W	SRB4	-0.209998	-0.434173	-0.0204178	-0.545064	-0.142169	-0.564283	-0.459172
YER023W	PRO3	-0.409432	-0.409236	-0.334727	-0.477906	-0.498312	-0.371785	-0.438756
YER024W	YAT2	1.92181	1.68004	2.53884	3.58508	1.64559	2.96295	1.8742
YER025W	GCD11	-0.22337	-0.0032141	-0.14348	0.18692	-0.361096	-0.0171093	0.0358988
YER026C	CHO1	-0.262482	0.20249	0.396544	0.0432572	0.299556	0.278397	0.520445
YER027C	GAL83		-0.114204	-0.298123	-0.768497		-0.0474848	0.163637
YER029C	SMB1	0.351884	0.834402	0.663985	0.85087	0.426792	0.864376	0.922873
YER030W	CHZ1	0.246735	0.471443	0.671879	0.18665	0.678432	0.484667	0.192035
YER031C	YPT31	-0.451393	-0.476121	-0.205335	-0.689963	-0.14654	-0.741243	-0.760989
YER033C	ZRG8	0.242128	0.413119	-0.0904374	-0.0507869		0.237891	-0.000293276
YER034W	YER034W	-0.859628	0.220094	-0.232996	0.308272	-0.0162403	0.0809854	0.525469
YER036C	ARB1	-0.185348	-0.409709	-0.0866797	0.0898082	-0.493964	-0.474607	-0.568034
YER040W	GLN3	0.688124	0.772223	0.384033	0.412114	0.503719	0.55998	0.00995365
YER042W	MXR1	-0.559218	-1.08784	-0.159628	-0.176284	-0.885164	-0.719259	-1.23873
YER043C	SAH1	-0.394951	-0.230656	-0.110417	0.0630065	-0.642069	-0.0194244	0.0901254
YER044C	ERG28	-0.144046	0.264449	0.397315	0.540105	-0.36994	0.0844222	0.321648
YER047C	SAP1	-0.297078	-1.20566	-0.239414	-0.283217	-0.356958	-1.27008	-1.1207
YER048C	CAJ1	-0.257073	-0.580078	-0.0858754	-0.171013	-0.496762	-0.755246	-0.87317
YER048W-A	ISD11	-0.0820696	-0.48628	-0.148457	-0.122825	-0.115521	-1.26716	-0.968219
YER049W	TPA1	-0.545494	-0.579245	-0.291337	0.044072	-1.10416	-0.46893	-0.653168
YER050C	RSM18	-0.0951412	-0.108354	-0.153912	-0.200597	0.290048	0.144674	0.135101
YER051W	JHD1	-0.833975	-0.625413	-0.398693	-0.28821	-0.917935	-0.453755	-0.52773
YER052C	HOM3	-0.690882	-0.87173	0.041696	-0.148196	-0.81092	-0.555117	-0.664715
YER053C	PIC2	-0.916662	-1.9557	-0.3463	-2.70379	-1.2953	-1.06733	-1.09057
YER054C	GIP2	2.00036	-0.722858	1.65459	-1.46674	2.00955	-3.047	-3.04925
YER055C	HIS1	-0.721156	-1.42596	-0.128157	-0.0982787	-1.27932	-1.47149	-1.85408
YER056C	FCY2
YER057C	HMF1	0.36987	0.214568	0.0664843	-0.0685851	0.364262	0.0740745	0.18027
YER058W	PET117	-0.317178	-0.267189	0.0706755	-0.310744	0.186935	-0.567124	-0.649145
YER059W	PCL6	0.7001	0.106052	0.323067	-0.162676	0.00808268	0.0834533	0.401591
YER061C	CEM1	-0.102063	-0.348177	0.148069	0.164335	-0.592136	-0.393372	-0.751084
YER062C	GPP2	-1.84271	-1.57369	-2.15801	-1.0255	-1.94497	-1.32427	-0.798524
YER063W	THO1	-0.101617	0.132274	-0.191229	-0.5016	0.306111	0.0133768	0.130407
YER065C	ICL1
YER067W	RGI1	1.0223	-0.52073	0.737255	-1.42435	1.28569	-1.24215	-1.29242
YER068W	MOT2	-0.447352	-0.375066	-0.0502829	-0.061544	-0.0662396	-0.49357	-0.555134
YER069W	ARG5,6	-0.24	-0.4141	-0.00921104	-0.572025	-0.337175	-0.2679	-0.342713
YER070W	RNR1	-0.436053	-0.0293367	-1.04718	-0.67415	-0.617053	-0.376495	-0.550593
YER071C	TDA2	0.456037	0.417327	0.543426	0.558393	0.689125	0.0951751	-0.265785
YER072W	VTC1	-0.148001	0.157949	-0.219912	0.0721576	-0.603876	0.16725	0.076104
YER073W	ALD5	-0.129675	-0.686785	0.108078	0.0677282	-0.632306	-1.02038	-0.745331
YER074W-A	YOS1
YER075C	PTP3	-0.530783	-0.14492	0.0460267	0.455494	-0.869109	-0.634476	-0.56748
YER077C	YER077C	0.1258	0.222562	0.213858	-0.122868	0.191816	0.159187	0.334165
YER078C	ICP55	0.20996	0.290099	0.137272	0.428527	0.136545	0.285324	0.309897
YER079W	YER079W	1.15908	0.250275	1.37427	0.565143	1.35962	-0.0994461	0.348768
YER080W	AIM9	-0.222951	-0.404748	0.0420914	-0.250585	-0.217827	-0.485647	-0.681481
YER081W	SER3	0.0822176	0.862076	0.163616	0.302791	0.0591002	0.789064	1.12218
YER082C	UTP7	-0.307359	-0.0489627	-0.146479	0.295839	-0.37966	-0.0192629	-0.0144432
YER083C	GET2	0.278498	0.803901	-0.093161	0.0424208	0.236319	0.653423	0.374602
YER086W	ILV1	-0.181113	-0.0673714	-0.00879369	0.200842	-0.385175	-0.0168245	-0.134829
YER087C-B	SBH1	-1.9347	-1.89359	-0.806877	-0.635659	-1.14554	-1.65096	-0.936983
YER087W	AIM10	0.0858998	0.076765	0.165835	0.138964	0.515032	0.326916	0.00602101
YER088C	DOT6
YER089C	PTC2	-0.303099	-0.420013	-0.445902	-0.868329	-0.49848	-0.425683	-0.619463
YER090W	TRP2	-0.251544	-0.152036	-0.0592284	0.173209	-0.27932	-0.0633677	-0.220688
YER091C	MET6	-0.89341	-1.37266	-0.172136	-0.49313	-1.15871	-1.01695	-1.18631
YER093C	TSC11
YER094C	PUP3	0.0850751	0.0451416	-0.0916028	0.0400202	-0.627949	0.0657771	0.114613
YER095W	RAD51
YER099C	PRS2	0.604135	0.815431	0.486839	0.620599	0.837305	0.781543	0.778174
YER100W	UBC6
YER101C	AST2	0.449109	-0.254195	0.14461	-0.852213	0.357525	-0.351036	-0.492644
YER102W;YBL072C	RPS8B;RPS8A	-0.484704	-0.417334	-0.734931	-0.532593	-0.723454	-0.315357	-0.278864
YER103W	SSA4	-0.859565	-1.72382	-1.13715	-0.278067	-1.57348	-2.11067	-2.76523
YER105C	NUP157	0.0672997	0.199136	-0.0924553	0.154687	-0.000365617	0.390621	0.385083
YER107C	GLE2	-0.524494	-0.374133	-0.161026	0.000862015	-0.311474	-0.374174	-0.394038
YER110C	KAP123	-0.437547	-0.67331	-0.206564	-0.155287	-0.798819	-0.464883	-0.567851
YER111C	SWI4	0.311233	0.696135	0.224305	-0.405509	0.225935	0.883748	0.38755
YER112W	LSM4	0.396447	0.851857	0.273964	0.360535	0.569916	0.985699	0.859832
YER113C	TMN3	0.362887	0.194032	0.240368	0.315368	-0.0990985	0.329456	0.362494
YER114C	BOI2	0.263929	0.161087	0.184183	0.0504847	0.489846	-0.15093	-0.294326
YER117W;YBL087C	RPL23B;RPL23A	-0.161856	-0.00703988	-0.362982	-0.13942	-0.487934	0.00242604	0.197558
YER118C	SHO1	-0.442916	0.0358032	-0.311375	-0.06804	-0.24552	-0.167296	-0.51812
YER120W	SCS2	-0.337416	-0.265838	-0.139035	-0.312167	-0.0173607	-0.40417	-0.535716
YER122C	GLO3	-0.33993	-0.270552	-0.185304	-0.11895	-0.142536	-0.264271	-0.27879
YER123W	YCK3	-0.394246	-0.16986	-0.0518983	-0.115696	-0.236961	-0.132049	-0.438238
YER125W	RSP5	0.027937	0.146525	0.277532	0.13028	0.297555	0.0620919	0.0720452
YER126C	NSA2	-0.0634385	0.467045	-0.147044	0.552085	-0.0400844	0.596143	0.734967
YER127W	LCP5	-1.63637	-0.786585	-0.789162	-0.642929	-1.60084	-1.18544	-1.12599
YER133W	GLC7	0.593589	0.423161	0.389779	0.387869	0.324095	0.451428	0.412782
YER134C	YER134C	-0.252908	-0.0196748	-0.0669176	0.0203852	0.154117	-0.0144035	0.0500758
YER136W	GDI1	0.311548	0.687464	0.402466	0.427027	0.473321	0.754106	0.705808
YER139C	RTR1	-0.0544793	-0.252225	-0.0663565	0.0427636	-0.289591	-0.160557	-0.41824
YER141W	COX15	0.648696	0.333393	0.863987	0.315759	0.348614	0.224555	-0.0408226
YER143W	DDI1	0.293944	0.212353	0.542454	0.365831	0.191334	0.0546823	0.171683
YER144C	UBP5	0.405582		0.312065	1.13056	-0.400653	0.0714595
YER146W	LSM5	-0.281376	0.0969613	-1.25244	-1.46135	-0.826049	-0.491712	-0.436432
YER148W	SPT15	0.813386	0.975205	0.849672	0.722615	0.890264	0.907549	0.717942
YER149C	PEA2	-0.739475	-0.60968	-0.457135	-0.318345	-0.948626	-0.610445	-0.69472
YER151C	UBP3	-0.178027	-0.0156789	0.0311215	0.27977	-0.393225	0.242997	0.0748895
YER152C	YER152C	-0.731593	-1.15534	-0.368003	-0.894857	-0.566139	-1.08918	-0.326974
YER154W	OXA1	1.33027	1.72368	0.669317	0.794834	1.15366	2.0425	1.51984
YER155C	BEM2	0.0182522	0.173293	0.172302	0.198619	0.0843614	0.38178	0.327608
YER156C	YER156C	-0.329345	-0.30335	-0.190466	0.0147301	-0.515232	-0.332803	-0.283583
YER157W	COG3	-0.469968	0.33662	-0.371659	-0.00944424	-0.527775	0.446948	0.283967
YER159C	BUR6	0.234775	0.272	0.540591	0.979521	0.899597	-0.293045	-0.340525
YER161C	SPT2	0.540311	0.77795	0.0794341	1.06821	0.746887	0.932338	0.235999
YER162C	RAD4	0.679725	0.388105	1.04477	0.591688	0.515997	0.0700207	-0.386733
YER163C	GCG1
YER164W	CHD1	-0.349988	-0.410252	-0.296883	-0.427379	-0.284854	-0.521402	-0.480069
YER165W	PAB1	-0.229614	-0.362737	-0.195181	-0.159139	-0.348509	-0.392485	-0.569299
YER166W	DNF1	0.582744	0.551644	0.427562	-0.0806551	0.485891	0.506658	0.221852
YER168C	CCA1	-0.531083	0.00840626	-0.585056	0.212963	-0.944593	0.219851	0.271927
YER169W	RPH1	0.0881308	-0.932932	0.411519	-0.442902	-0.137271	-0.0357366	-0.893028
YER170W	ADK2	0.555344	0.738674	0.358314	0.529451	0.616798	0.697484	0.441975
YER171W	RAD3	-0.232705	0.0482209	0.243113	0.315401	-0.24044	0.845995	0.643768
YER172C	BRR2	0.411687	0.349481	0.190924	0.317334	0.256243	0.288979	0.674713
YER174C	GRX4	-0.369848	0.347588	-0.416543	0.438566	-0.108296	0.228829	0.113065
YER175C	TMT1	0.968083	0.223038	0.980914	-0.0108542	0.563947	-0.0930551	-0.208383
YER176W	ECM32	-0.713003	-0.250609	-0.36435	0.335194	-1.28307	0.148035	-0.484133
YER177W	BMH1	0.224906	0.0551759	0.19837	-0.122251	0.336422	0.0119014	-0.0593113
YER178W	PDA1	0.210597	0.0765527	0.328033	0.083529	0.31662	0.210933	-0.0479116
YER182W	FMP10	1.40012	0.98426	1.0902	0.624464	1.41698	0.838356	0.79232
YER183C	FAU1	0.226981	0.667733	0.538309	0.364302	0.279895	0.626872	0.211742
YFL001W	DEG1	-0.622415	-0.198457	-0.0358926	0.141599	-1.00835	-0.265378	-0.306643
YFL002C	SPB4	-0.703681	-0.292682	-0.318705	-0.164967	-0.59152	-0.230869	0.00785736
YFL004W	VTC2	0.00846682	0.0641711	0.061729	0.131677	-0.151509	0.0573421	0.0039258
YFL005W	SEC4	0.122618	0.212477	0.127479	0.0672888	0.0665255	0.478811	0.433074
YFL007W	BLM10	-0.347484	-1.75741	-0.329806	-2.63082	-0.947738	-1.76191	-2.46911
YFL008W	SMC1	0.0695775	-0.215926	0.104167	0.0426397	-0.0997265	-0.376879	-0.36906
YFL010C	WWM1	-1.15409	-0.169499	-1.55697	-0.49768	-1.14136	-0.464675	-0.0232423
YFL013C	IES1	0.194851	0.0646054	0.234368	0.175248	0.536782	0.139331	0.0285383
YFL014W	HSP12	-1.1735	-7.33671	-0.887074	-5.33865	-2.59296	-8.71083	-8.15366
YFL016C	MDJ1	0.358696	0.152038	0.224287	0.79541	-0.0326999	0.165391	0.0407255
YFL017C	GNA1	-0.30486	-0.623882	-0.60688	-0.809394	-0.0317447	-0.277658	-0.138073
YFL018C	LPD1	0.28701	0.279501	0.140574	0.228659	0.554493	0.268151	0.0765473
YFL021W	GAT1	-0.599206	0.278369	0.264587	-0.336498	0.916717	0.149917	0.418119
YFL022C	FRS2	-0.210082	-0.0868963	-0.0914541	-0.112687	-0.359968	-0.0192201	0.0607516
YFL023W	BUD27	-0.152717	0.0845783	0.266096	-0.312576	-0.15011	0.00970854	0.16644
YFL024C	EPL1	0.135484	-0.148622	-0.36157	-0.100187	-0.0891357	-0.257613
YFL026W	STE2	0.21302	1.40537	0.217506	-0.0885572		1.11972	0.158391
YFL027C	GYP8	-0.418805	0.623318	-0.0924526	0.661494	-0.302578	1.17784	0.762859
YFL028C	CAF16	-0.084054	0.333871	-0.0354117	0.0943155	-0.313711	0.291102	0.30077
YFL030W	AGX1	2.04377	0.736382	1.75863	0.455896	2.02569	0.0500973	-0.58406
YFL033C	RIM15	0.201976	-0.0633935	0.578103	0.276619	0.36458	-0.142469	0.00267815
YFL034C-A	RPL22B		0.487973		-0.0860798	0.362533	-0.234604	0.779488
YFL034C-B	MOB2
YFL036W	RPO41	0.800407	0.740339	0.515676	-1.10852	0.431528	0.328926	0.684228
YFL037W	TUB2	-0.0886176	0.133499	0.0908686	0.0716729	-0.0696848	-0.0548449	-0.138348
YFL038C	YPT1	-0.0330419	0.529018	0.18299	0.105796	0.399424	0.47526	0.580253
YFL039C	ACT1	-0.20279	-0.26467	-0.0661033	-0.12158	-0.212811	-0.331973	-0.379073
YFL041W	FET5	-0.308148	-0.894119	0.175472	-0.648726	-0.310294	-1.04159	-1.49224
YFL042C	YFL042C	1.40228	1.58094	1.20952	0.00187643	1.94282	1.35167	1.57196
YFL044C	OTU1	0.00485414	-0.0950551	0.868033	0.378724	0.399891	-0.374998	-0.616761
YFL045C	SEC53	0.173165	0.0766394	0.0560887	0.153281	0.158186	0.167058	0.0362594
YFL046W	FMP32	0.1319	-0.25783	-0.48102	-0.579975	-0.150206	-0.468854	-0.761313
YFL047W	RGD2	-0.1786	-0.0201127	-0.25102	-0.185668	-0.165159	0.0556845	-0.22144
YFL048C	EMP47	-0.38066	-0.219956	-0.207449	-0.228971	-0.264425	-0.0226407	-0.0398405
YFL049W	SWP82		-0.103749	0.0131452	0.00325455	-0.189355	-0.150099	0.650325
YFL052W	ZNF1		-0.18638	-0.433064	0.674589	-0.538644		1.02606
YFR001W	LOC1	-0.224443	-0.139548	-0.167371	-0.10526	-0.347017	0.105967	-0.0418991
YFR002W	NIC96	-0.352945	-0.465998	-0.211931	-0.198083	-0.337708	-0.368354	-0.460698
YFR003C	YPI1	-0.349586	-0.821972	-0.258531	-0.728141	-0.25066	-1.20317	-1.20876
YFR004W	RPN11	-0.162939	-0.0694157	-0.158642	0.0801341	-0.341207	-0.216399	-0.123896
YFR005C	SAD1		1.31632	0.472746	1.16083	0.291157	0.921972	1.04408
YFR006W	YFR006W	0.355443	0.536252	0.716083	0.851081	0.128282	0.543675	0.260632
YFR007W	YFH7	0.637072	0.950886	0.485812	0.752716	0.833576	0.586324	0.669491
YFR009W	GCN20	-0.541417	-0.589539	-0.245906	-0.0661828	-0.708481	-0.55358	-0.543271
YFR010W	UBP6	-0.135939	-0.202962	-0.19298	0.014756	-0.250321	-0.167211	-0.260423
YFR011C	MIC19	0.511165	0.520714	0.203608	0.138207	0.857055	0.470019	0.33424
YFR013W	IOC3	-0.2838	-0.0393506	0.0920459	0.0100604	-0.209646	-0.0906368	-0.109656
YFR014C	CMK1	0.859924	0.602283	0.787395	-0.276511	1.11727	0.242057	0.254828
YFR015C	GSY1	1.83453	1.68096	1.71629	0.495084	2.19293	0.883179	1.1005
YFR016C	YFR016C	0.328108	0.247118	0.0383877	-0.106413	0.35869	0.339388	0.291512
YFR017C	IGD1	0.725308	-0.534729	0.724552	-0.542481	0.964958	-0.779548	-0.857633
YFR018C	YFR018C	0.73542	1.75139	0.811636	0.868153	1.28748	1.61767	1.65725
YFR019W	FAB1	-0.802539	-0.282937	-0.416276	-0.329343	-0.481132		-0.27955
YFR021W	ATG18	0.0348102	-0.143321	-0.150092	0.024854	-0.155617	0.174791	0.000637062
YFR024C-A	LSB3	-0.00580365	-0.262533	0.22951	-0.180771	0.121785	-0.272461	-0.322267
YFR028C	CDC14	-0.717395	-0.702334	-0.43721	-0.0223261	-0.890043	-0.860729	-1.0643
YFR030W	MET10	-3.34849	-2.96186	-1.65991	-2.15857	-2.32049	-1.94823	-2.30129
YFR033C	QCR6	-0.712965	-0.785389	-0.316274	-0.502652	-0.490666	-1.10866	-1.60218
YFR034C	PHO4	0.0289352	-0.015256	-0.180215	-0.122764	-0.30029	0.58501	0.341825
YFR037C	RSC8	-0.424609	-0.322327	-0.198393	0.0157339	-0.292777	-0.337387	-0.58876
YFR039C	OSW7	0.793525	0.291943	0.680094	0.449151	1.43864	0.310377	0.18553
YFR040W	SAP155	0.991115	1.09808	0.757046	0.7993	0.838188	0.958035	1.02009
YFR041C	ERJ5	-0.160455	0.399086	-0.413624	-0.459902	-0.591155	0.375159	0.407307
YFR042W	KEG1
YFR043C	IRC6	1.0058	1.23674		0.603781	0.346023	1.44982	1.49382
YFR044C	DUG1	-0.0789893	-0.374531	0.00950629	0.0286577	-0.0750097	-0.170372	-0.3838
YFR045W	YFR045W	0.835084	0.429422	0.836158	0.212759	0.584644	0.322863	0.0652875
YFR047C	BNA6	0.619397	0.54041	0.433005	-0.207376	0.652052	0.616196	0.538162
YFR048W	RMD8	-0.000990045	0.625395	-0.253932		-0.263599	0.18783
YFR049W	YMR31	0.662787	0.583925	0.484675	0.367754	1.26701	0.481599	0.352748
YFR050C	PRE4	-0.475565	-0.749347	-0.349908	-0.227283	-0.647014	-0.599945	-0.839096
YFR051C	RET2	-0.352625	-0.219985	-0.327795	-0.215042	-0.423979	-0.245854	-0.349585
YFR052W	RPN12	-0.232708	-0.168454	-0.0686538	0.0577453	-0.373723	-0.121728	-0.156455
YFR053C	HXK1	2.1102	2.37822	1.6295	1.42471	2.59502	2.18004	2.10608
YGL001C	ERG26	-0.739333	-0.426936	-0.303481	-0.0366062	-0.853185	-0.182719	-0.369745
YGL004C	RPN14	0.381096	0.162158	0.49366	0.253222	0.464695	-0.138455	-0.421258
YGL005C	COG7	0.0341619	0.275828	0.176871	0.376206	-0.125688	0.164031	0.0973183
YGL006W	PMC1	-0.593179	-1.58178	-0.25608	-0.845687	-0.468529	-1.48189	-1.58684
YGL008C	PMA1	-1.47263	-2.30149	-0.693415	-1.0944	-1.37933	-2.58452	-2.40044
YGL009C	LEU1	0.32734	0.562034	0.40756	0.743912	0.314499	0.736279	0.654511
YGL010W	MPO1	1.27046		1.26612	0.593316	0.912729	0.742036	0.587734
YGL011C	SCL1	-0.370705	-0.564819	-0.191372	-0.356125	-0.441832	-0.446077	-0.55368
YGL012W	ERG4	-0.728097	0.0578049	-0.170474	0.0999029	-0.371462	0.00912381	-0.198332
YGL013C	PDR1	-0.553527	-0.272003	-0.257814	0.121519	-0.352496	-0.18389	0.234067
YGL014W	PUF4	-0.000741977	0.34192	0.243962	0.495193	-0.00232617	0.219936	0.0276168
YGL016W	KAP122	-0.0291322	0.153629	0.0833987	0.214359	-0.248102	0.181865	0.0578229
YGL017W	ATE1	-0.0612016	-0.018555	-0.0402539	0.10564	0.182892	0.0441813	-0.148162
YGL018C	JAC1	0.335934	0.118239	0.497184	0.443956	0.560971	0.0195396	-0.0675793
YGL019W	CKB1	0.0293953	0.414907	-0.101506	0.0563753	-0.0760232	0.376652	0.143791
YGL020C	GET1	-0.183427	0.668162	0.510552	0.322552	0.368215	0.937103	0.600131
YGL022W	STT3	-0.422922	-0.177202	-0.033057	-0.21312	-0.500839	-0.393784	-0.577394
YGL023C	PIB2	0.256795	0.289699	0.466563	-0.28797	0.381777	0.155127	0.439834
YGL025C	PGD1	0.490009		0.253956		-0.0265285	0.847907	0.667699
YGL026C	TRP5	-0.609218	-0.92116	-0.218993	-0.299054	-0.882734	-0.881844	-1.04308
YGL027C	CWH41	0.444095	0.696551	0.450015	0.772347	0.240519	0.882797	0.579669
YGL030W	RPL30	-0.604184	-0.509615	-0.37665	-0.54943	-0.991859	-0.757416	-0.071371
YGL031C	RPL24A	-0.717589	-0.440074	-0.471021	-0.517617	-0.320592	-0.470486	-0.553423
YGL035C	MIG1	0.694454	0.608281	0.622596	0.493632	0.866595	0.350792	0.56343
YGL036W	YGL036W	0.472406	0.495393	0.728972	0.359974	0.652295	0.63566	-0.045045
YGL037C	PNC1	-0.251889	-1.31608	-0.294523	-0.900485	-0.191443	-1.89173	-1.65163
YGL038C	OCH1	0.265497	-0.315977	-0.0773408	-0.567159	0.082168		-0.240644
YGL039W	YGL039W	0.191835	2.74846	-0.148462	-0.187034	1.57475	2.89067	3.45977
YGL040C	HEM2	0.575424	0.950323	0.348888	0.217712	0.561842	0.792377	0.813817
YGL041W-A	YGL041W-A	-0.224103	-0.401946	0.200102	-0.264034	0.71793	-0.794842	-0.435891
YGL043W	DST1	-0.803956	-0.655117	-0.712784	-0.446366	-0.658171	-0.480644	-0.422405
YGL044C	RNA15	-0.687425	-0.598076	-0.481055	-0.125246	-0.351241	-0.338248	-0.496948
YGL047W	ALG13	-1.20223	-0.746663	-0.554259	-0.545568	-0.768517	-1.60971	-2.33531
YGL048C	RPT6	-0.0907952	-0.188509	-0.180707	0.031048	-0.326435	-0.108642	-0.140192
YGL049C	TIF4632	-0.776389	-0.734024	-0.500076	-0.512017	-0.841951	-0.541675	-0.594368
YGL050W	TYW3	-0.274357	-0.0273754	-0.316228	0.0678316	-0.534877	0.130717	-0.150741
YGL054C	ERV14			0.162384	0.165356	-0.239268		-0.232959
YGL055W	OLE1	-0.25777	2.11214	-0.867897	-1.46325	1.19734	2.24324	2.60031
YGL056C	SDS23	1.12809	1.32578	1.10973	1.31411	1.12089	1.30383	1.3307
YGL057C	GEP7	0.298545	0.2566	0.146579	-0.289524	0.523219	0.41248	0.029381
YGL058W	RAD6	0.082273	0.392397	-0.0100676	0.611844	-0.441971	0.435666	-0.208094
YGL059W	PKP2	0.302968	-0.570542	0.209843		0.27703		-0.735293
YGL061C	DUO1	-0.661817	-0.478934	-0.519264	-0.69365	-0.0875039	-0.386124	-1.01889
YGL062W	PYC1	1.66989	1.48039	1.45394	1.63719	1.51684	1.76948	1.41593
YGL064C	MRH4	0.374302	0.678874	0.105485	0.564585	0.277506	0.881962	0.915731
YGL065C	ALG2	-0.116973	0.0630455	-0.248391	0.316155	-0.452648	0.151589	0.146837
YGL066W	SGF73	0.168636	0.373997	0.129498	0.166693	-0.141888	0.189163	-0.240797
YGL067W	NPY1	0.0863596	0.491275	-0.0546853	0.293802	-0.214877	0.911749	0.744595
YGL068W	MNP1	0.256373	0.198315	0.232658	0.0857418	0.473753	-0.152529	-0.0396054
YGL070C	RPB9	-0.353032	0.0161857	0.0873141	0.230271	0.0224246	-0.0937229	-0.164944
YGL073W	HSF1	0.00511373	-0.359254	0.14731	0.109419	0.0189748	-0.136405	-0.275172
YGL076C	RPL7A	-0.171512	0.176397	-0.331233	-0.189817	-0.362456	0.116332	0.182786
YGL078C	DBP3	0.00961115	0.497412	-0.0814631	0.586782	-0.144005	0.61241	0.587625
YGL080W	MPC1	0.297401	0.393295	0.229064	0.6167	0.281107	0.476625	0.326151
YGL082W	YGL082W	0.11704	-0.285052	0.181581	-0.122219	0.287642	-0.165146	-0.319394
YGL083W	SCY1	0.196773	1.80153	0.464313	0.21787	1.10964	1.32325	1.34329
YGL084C	GUP1	0.145863	0.419437	0.230679	-0.195126	0.321408	0.23641
YGL085W	LCL3
YGL086W	MAD1	-0.064995	0.204802	-0.141813	-0.0536519	0.16095	0.160428	0.00490244
YGL087C	MMS2	0.21687	0.0127526	-0.0306887	0.227124	0.0197052	0.0153845	0.0529591
YGL091C	NBP35	-0.603523	-0.302971	-0.603603	-0.42691	-0.455548	-0.162198	-0.200797
YGL092W	NUP145	-0.0186907	0.343443	0.0184363	0.217062	0.0835758	0.354652	0.343001
YGL094C	PAN2	-0.245837	-0.196421	0.0206014	-0.0807886	-0.324781	-0.0765767	-0.0166045
YGL095C	VPS45	0.433223	1.04931	0.536106	0.578536	0.445957	0.962892	0.954889
YGL097W	SRM1	-0.0792219	-0.152272	-0.207802	-0.123156	-0.153837	0.149763	-0.0760866
YGL098W	USE1
YGL099W	LSG1	-0.230159	-0.0801551	-0.129764	0.24579	-0.523415	-0.102877	0.0376817
YGL100W	SEH1	-0.093051	0.218423	-0.0741179	0.33606	0.0291226	0.545461	0.513523
YGL101W	YGL101W	-0.38294	-1.16536	-0.154496	-0.115681	-1.11326	-1.24906	-1.42159
YGL103W	RPL28	-0.311779	-0.142616	-0.388265	-0.366988	-0.48567	-0.0189734	0.106237
YGL105W	ARC1	-0.0849741	0.0772633	-0.0284698	0.0730111	-0.107122	0.0226591	0.0154421
YGL106W	MLC1	-0.212971	-0.103042	-0.235471	0.0744768	-0.137325	-0.248851	-0.0308927
YGL107C	RMD9	-0.0615096	0.381319	0.0247051	0.265315	-0.0582212	0.543992	0.515093
YGL111W	NSA1	-0.296546	0.0928179	-0.167213	0.152264	-0.334888	0.225882	0.130684
YGL112C	TAF6	-0.227936	-0.0740447	0.0450992	0.205138	-0.335472	0.00377601	0.148141
YGL115W	SNF4	0.18651	0.159866	0.121727	-0.057529	-0.0102612	0.140962	0.115314
YGL119W	COQ8	-0.312088	-0.670155	0.0746423	-0.114339	-0.366053	-0.609719	-0.636352
YGL120C	PRP43	-0.547948	-0.563271	-0.323985	0.0960164	-0.899899	-0.435344	-0.412676
YGL121C	GPG1	0.966182	0.0528212	1.04469	-1.24881	1.6827		-1.14197
YGL122C	NAB2	-0.109627	0.0314551	-0.0743557	0.301837	-0.417626	0.01941	-0.462545
YGL123W	RPS2	-0.350608	-0.137186	-0.470041	-0.19314	-0.625067	-0.193335	-0.105312
YGL124C	MON1
YGL125W	MET13	-0.853435	-1.89282	-0.254063	-0.860516	-0.918155	-1.7448	-1.70474
YGL126W	SCS3		-0.387345	-0.336069	-0.0462038
YGL128C	CWC23
YGL129C	RSM23	0.15444	0.241798	0.0176944	-0.255412	0.451984	0.206651	0.0685927
YGL130W	CEG1	0.0149986	0.0401227	0.340362	0.262271	0.254516	0.462905	0.0281653
YGL133W	ITC1	-0.132426	0.366904	-0.109204	-0.0195617	-0.301335	0.586612	1.19955
YGL136C	MRM2
YGL137W	SEC27	-0.380256	-0.258929	-0.162985	-0.220933	-0.44992	-0.364475	-0.492046
YGL141W	HUL5	-0.746098	-0.57924	-0.245536	-0.563426	-0.710581	-0.734554	-0.865563
YGL142C	GPI10	-0.241608	0.172821	0.187975	0.107278	-0.261182	-0.0722508	-0.373412
YGL143C	MRF1	1.00267	0.813861	0.343252	0.488042	1.01366	1.08	0.973472
YGL145W	TIP20	0.10037	0.424927	0.306405	0.285483	0.35132	0.331227	0.325263
YGL146C	RRT6	1.03918	1.34449	0.934359	0.919309	0.802046	1.21221	1.05845
YGL147C	RPL9A	-0.594267	-1.57018	-0.560206	-0.613693	-1.2735	-1.45181	-1.72256
YGL148W	ARO2	-0.571885	-0.492599	-0.397877	0.00384892	-0.760173	-0.452769	-0.608414
YGL150C	INO80	0.0904632	-0.0846765	0.236985	0.0172585	0.224286	-0.152534	-0.333183
YGL151W	NUT1	0.0511205	0.572628	0.144967	0.449125	-0.235155	0.565364	0.271428
YGL153W	PEX14	-0.107254	0.192886	0.306363	0.442957	0.0892625	0.458366	0.437605
YGL156W	AMS1	0.817021	-0.480837	0.810591	-0.575925	1.03037	-0.775259	-0.833674
YGL157W	ARI1	-1.19236	-1.63406	-0.951663	-0.613554	-2.29505	-1.43117	-1.72105
YGL159W	YGL159W	-0.0735847	0.0449451	0.0228705	0.125466	0.151123	-0.0927496	-0.0826829
YGL160W	AIM14	-0.990808	-1.4591	-0.172672	-0.27452	-0.820334	-0.947611	-1.51398
YGL161C	YIP5	-0.570341	-0.579272	-0.134672	-0.610615	-0.183352	-0.643217	-0.623537
YGL164C	YRB30	-0.07825	0.23535	0.134732	-0.298176	0.224685	-0.0706874	-0.323071
YGL167C	PMR1	-0.18453	-0.0726349	0.0181268	-0.0767914	-0.318115	0.0768572	-0.0673477
YGL169W	SUA5	0.0669335	0.51064	0.116112	0.573922	0.375411	0.467672	0.394508
YGL171W	ROK1	-0.568249	0.0982619	-0.30214	-0.00521705	-0.794316	-0.0691615	-0.147277
YGL172W	NUP49	-0.0264472	0.0717346	0.0392738	0.146449	0.1309	0.0165446	0.0878963
YGL173C	XRN1	-0.310352	-0.540348	-0.0720448	-0.328687	-0.598778	-0.570301	-0.60643
YGL174W	BUD13	0.328315	0.935483	0.35561	1.01026	0.442822	0.727788	0.531256
YGL178W	MPT5	0.150625			-0.127701		0.464491	0.291301
YGL180W	ATG1	-0.463773	-0.121257	0.145974	-0.107505	-0.479238	-0.476216	-0.576648
YGL181W	GTS1	0.142366	0.1258	0.110804	0.141319	-0.0440208	-0.0677004	-0.137245
YGL184C	STR3	-1.57363	-1.92167	-0.245808	-1.36754	-2.07537	-2.55789	-1.49979
YGL185C	YGL185C	0.236871	0.763321	0.245179	0.542071	0.484891	0.771781	0.620813
YGL187C	COX4	-0.161681	-0.618914	-0.129719	-0.417309	-0.123344	-0.879103	-1.13802
YGL189C	RPS26A	-0.562336	0.0244653	-0.45688	-0.267524	-0.334416	0.565318	0.308624
YGL190C	CDC55	0.162167	-0.178318	0.158941	-0.317096	0.162551	-0.251966	-0.502322
YGL191W	COX13	-1.03819	-2.29603	-0.884099	-1.26861	-1.51905	-3.17894	-3.06914
YGL195W	GCN1	-0.388667	-0.393017	-0.142173	0.0371841	-0.633241	-0.294557	-0.297188
YGL196W	DSD1	-0.361996	-0.586652	-0.0288058	-0.517893	-0.229912	-0.345525	-0.718991
YGL197W	MDS3	0.255385	-0.429371	0.37449	-0.0706187	0.663744	-0.564428	-0.835859
YGL198W	YIP4	-0.363751	0.0898561	-0.230416	-0.2582	-0.128165	-0.619866	-0.837777
YGL200C	EMP24	-0.0670473	0.0479157	-0.0312209	-0.12521	-0.275478	-0.336038	-0.464801
YGL201C	MCM6	0.17621	0.987222	0.20001	0.921567	0.599886	1.21031	1.07518
YGL202W	ARO8	-0.587144	-0.636093	-0.245846	-0.254399	-0.640428	-0.512386	-0.680577
YGL203C	KEX1	-0.0338748	-0.101822	-0.145341		0.318827	-0.0810261	0.0207733
YGL205W	POX1	1.1107	0.614817	1.22027	2.04238	0.61997	1.05846	0.438688
YGL206C	CHC1	-0.199205	-0.349303	-0.115241	-0.244834	-0.252028	-0.331842	-0.320451
YGL207W	SPT16	-0.124435	-0.14033	0.0723095	0.102946	-0.172015	0.0422083	-0.146993
YGL208W	SIP2	0.66193	0.356138	0.177064	0.496325	0.449476	-0.271278	-0.161927
YGL210W	YPT32	0.00790172	0.295532	-0.0685593	0.168308	0.0725233	0.225627	0.265936
YGL211W	NCS6	0.616272	0.975737	0.54574	0.788333	0.0669001	1.09181	1.18816
YGL212W	VAM7	-0.866221	-0.171864	-0.508702	-0.168984	-0.035077	-0.590759
YGL213C	SKI8	-0.357119	-0.686848	-0.127206	-0.250218	-0.597661	-0.591804	-0.940884
YGL214W	YGL214W
YGL216W	KIP3
YGL220W	FRA2
YGL221C	NIF3	-0.4164	-0.415286	-0.262238	-0.257113	-0.458148	-0.527793	-0.687051
YGL223C	COG1	-0.71024	0.198639	-0.249572	0.00463158	-0.31647	0.271572
YGL224C	SDT1		-0.531249		-0.701908		-0.295365	-0.0131992
YGL225W;YER039C	VRG4;HVG1	-0.146363	1.04622	0.746274	1.01544	0.0433392	1.22446	0.852968
YGL226W	MTC3	1.49854	1.1314	0.458113	0.61512	1.39345	1.3368	1.29436
YGL227W	VID30	0.423416	-0.407782	0.457434	-0.12859	0.222732	-0.531445	-0.509471
YGL228W	SHE10	-0.146845	-0.1517	0.123127	0.115366	-0.271937	-0.0912708	-0.295927
YGL229C	SAP4		0.702185	-0.590962		0.0674416	0.697026	0.431382
YGL231C	EMC4	-0.382213	-0.00881761	-0.216558	-0.162944	-0.067399	0.147684	0.182101
YGL232W	TAN1	-0.362047	-0.37606	-0.172361	-0.197352	-0.384249	-0.238425	-0.332555
YGL233W	SEC15	-0.492132	0.125907	-0.370542	0.137355	0.341458	0.560956	0.97901
YGL234W	ADE5,7	-0.582136	-0.709777	-0.175407	-0.124918	-0.979256	-0.673403	-0.691122
YGL236C	MTO1
YGL237C	HAP2	-0.919405	-0.41288	1.78025	-0.314868	3.14172	1.00358	2.87254
YGL238W	CSE1	-0.14544	-0.0843497	-0.0823482	0.191668	-0.577208	-0.0756859	-0.0882042
YGL241W	KAP114	-0.0411076	-0.128325	-0.056963	0.318839	-0.418061	-0.0638979	0.0818542
YGL242C	YGL242C	-0.431164	-0.254175	-0.478557	-0.189721	-0.391427	-0.388798	-0.546537
YGL244W	RTF1	-0.0133993	-0.116219	0.171644	0.0915999	0.372041	0.00948229	0.0373868
YGL245W	GUS1	-0.22555	-0.174177	-0.160558	-0.0593625	-0.499562	-0.18358	-0.237654
YGL246C	RAI1	-0.422687	-0.172943	-0.320403	0.143092	-0.429201	0.16213	0.070429
YGL248W	PDE1	0.0266938	-0.452009	-0.101398	0.013094	-0.197729	-0.2285	-0.612026
YGL250W	RMR1
YGL252C	RTG2	0.217903	0.421932	0.454631	0.528891	0.201991	0.364148	0.345829
YGL253W	HXK2	-0.201106	0.825192	-0.193629	0.957381	-0.507551	1.19417	1.14515
YGL256W	ADH4	-0.129065	0.72267	-0.215696	-0.0610472	-0.130427	0.679263	0.961914
YGR002C	SWC4	0.164901	0.10248	0.0219952	0.175772	-0.124846	0.127453	0.152694
YGR003W	CUL3	0.412354	1.30759	-0.411945	0.215025	-0.43725	1.57739	1.90375
YGR005C	TFG2	0.610346	0.499752	0.112135	0.544633	-0.198632	0.815041	-0.0638634
YGR006W	PRP18	0.585136	0.625958	0.589165	0.396935	-0.0746328	0.710588	0.461282
YGR007W	ECT1		0.699819			0.768563	0.752694	0.841026
YGR008C	STF2	-0.422401	-1.69336	-0.163955	-3.19071	0.282408	-2.68001	-2.45985
YGR009C	SEC9	-0.518029	-0.214207	-0.375726	-0.0822547	-0.245913	-0.40243	-0.728491
YGR010W	NMA2	-0.215326	-0.157589	-0.0622556	-0.0295023	0.179629	-0.229056	0.00955181
YGR012W	YGR012W	-0.310462	-0.190819	-0.0217124	0.19858	-0.177438	-0.132578	-0.298785
YGR013W	SNU71	0.289795	0.164725	0.366761	0.363311	0.274118	-0.0999943	-0.252905
YGR017W	YGR017W	0.549889	0.802846	0.810721	0.758239	0.860769	1.01476	0.74699
YGR019W	UGA1	1.23292	0.524329	1.14511	-0.32802	1.48826	0.249047	0.257419
YGR020C	VMA7	-0.701477	-0.436515	-0.356643	-0.486388	-0.513346	-0.75301	-0.481232
YGR021W	YGR021W	1.03964	-0.0604113	0.38027	-0.129025	1.34447	-0.142666	0.175887
YGR024C	THG1	-0.225676	-0.727879	-0.414056	-0.473361	-0.329477	-0.651651	-0.800517
YGR026W	YGR026W	-0.457774	-0.81678	0.551694	-0.291684	-0.482976	-0.487357
YGR028W	MSP1	0.330235	0.0609024	0.175175	0.250535	-0.0367228	-0.249736	-0.221169
YGR029W	ERV1	0.388501	0.804447	0.301317	0.339256	0.640736	0.843997	0.695377
YGR030C	POP6				0.317141
YGR031W	IMO32	0.139906	0.347806	-0.0210364	-0.0329333	0.275653	0.555356	0.499781
YGR032W	GSC2	1.09791	1.13851	0.940733	1.08157	0.944976	1.01531	1.25101
YGR033C	TIM21	-0.368395	-0.44329	-0.0974765	-0.662813	-0.398783	-0.81356	-1.05999
YGR037C	ACB1	-0.09068	0.205027	-0.236092	-0.169627	0.200518	-0.201049	0.379098
YGR038W	ORM1	0.458302	0.464481	0.675049	0.750276	0.649179	0.819494	1.27174
YGR040W	KSS1	0.251189	0.343965	0.564553	0.233279	0.191198	-0.495878
YGR041W	BUD9
YGR043C	NQM1	0.732206	-2.11225	0.707351	-2.42136	0.365119	-2.96648	-2.74702
YGR047C	TFC4	0.135803	0.354327	-0.24284	0.232671	0.201647	0.791843	0.900311
YGR048W	UFD1	0.338674	0.245118	0.0731559	0.485652	-0.250365	0.222045	0.209517
YGR049W	SCM4	-0.387423	0.352445	0.0884538	0.494287	-0.435308	0.141389	0.380573
YGR053C	YGR053C
YGR054W	YGR054W	-0.327319	0.104834	-0.207668	0.177811	-0.262058	0.052096	-0.00662017
YGR056W	RSC1	-0.324976	-0.565461	-0.190973	-0.0232051	-0.56245	-0.522396	-0.483452
YGR058W	PEF1		0.702232		0.751371		0.534015	0.590759
YGR060W	ERG25	-0.461557	-0.328801	-0.204989	-0.272887	-1.54278	-0.00491465	-0.226069
YGR061C	ADE6	-0.295829	-0.369477	-0.109268	-0.0141335	-0.761801	-0.254567	-0.330105
YGR062C	COX18	0.847537	1.11026	0.126481		0.675166	0.961739	1.16078
YGR063C	SPT4	-0.564241	-0.234716	-0.248501	-0.105223	-0.0113615	-0.380612	-0.591624
YGR068C	ART5		0.602033			-0.209862	0.835813	0.744832
YGR071C	ENV11	-0.214821	0.0485159	-0.0399617	-0.0221676	-0.392219	-0.0491194	-0.175328
YGR072W	UPF3	0.380658	0.388861	0.0842784	0.435528	-0.217551	0.648108	0.62496
YGR074W	SMD1	0.0114314	0.64596	0.254696	0.763493	-0.108846	0.253571	0.353896
YGR076C	MRPL25	0.335968	0.477887	0.0595158	0.0272653	0.592487	0.374486	0.414382
YGR078C	PAC10	-1.23144	-0.613447	-0.542951	-0.428042	-0.981996	-0.588974	-0.777891
YGR080W	TWF1	-0.0681694	-0.223227	-0.0655838	-0.113308	-0.28487	-0.369685	-0.363418
YGR082W	TOM20	-0.444959	0.245637	-0.135963	0.180974	0.170824	0.049678	0.00461011
YGR083C	GCD2	0.00141099	0.0721677	0.0793844	0.378816	-0.037511	0.145339	0.187737
YGR084C	MRP13	0.281487	0.506403	0.223036	-0.0124287	0.572352	0.470974	0.463534
YGR086C	PIL1	-0.211669	-1.31589	-0.052345	-0.790852	-0.249527	-1.65254	-1.78063
YGR087C	PDC6	-1.10646	-0.87464	-0.306305	-0.0201127	-0.985738	-1.08445	-0.900481
YGR088W	CTT1	-6.33251		-5.00349	-6.31946	-5.09914	-8.17901
YGR089W	NNF2	0.227556	0.425946	0.36163	0.573552	0.497114	0.182971	0.41606
YGR090W	UTP22	-0.521947	-0.205194	-0.294125	-0.0246887	-0.622861	-0.0192498	0.0157271
YGR092W	DBF2	-0.0530025	0.492574	-0.232403	-0.0562896	0.426099	0.147049	0.439783
YGR094W	VAS1	-0.208944	-0.0893389	-0.116926	0.0754137	-0.431413	0.0583061	0.0516835
YGR095C	RRP46	-0.401035	-0.280219	-0.420528	-0.123119	-0.474176	-0.182892	-0.433335
YGR097W	ASK10	0.3455	0.12403	0.797373	0.423371	1.48818	-0.627511	-0.838345
YGR100W	MDR1	0.374894	0.399461	0.546628	-0.0926085	0.616154	0.370958	0.419372
YGR101W	PCP1
YGR103W	NOP7	-0.205699	-0.267093	0.015183	0.236706	-0.577894	-0.262433	-0.0401564
YGR104C	SRB5	-0.455493		-0.273316	-0.724612		-0.685471	-0.451826
YGR106C	VOA1	0.67591	1.15287	0.404677	0.125376	0.773039	0.781793	1.00524
YGR111W	YGR111W	0.677025	0.628578	0.52313	0.0985541	0.656361	0.467539	0.399579
YGR112W	SHY1	0.479043	0.12912	0.560578	-0.520155	0.42581	-0.114653	-0.45245
YGR113W	DAM1	-0.500578	-0.545613	-0.271367	-0.431093	-0.40852	-0.733675	-0.517586
YGR116W	SPT6	-0.209464	-0.1943	-0.103889	-0.110011	-0.195706	-0.164944	-0.237619
YGR117C	YGR117C	0.478204	-0.0793587	0.238151	-0.100325	0.103587	-0.133554	-0.0684233
YGR119C	NUP57	-0.143104	-0.113744	-0.0815052	0.0536184	-0.170045	-0.254277	-0.087087
YGR120C	COG2	-0.549979	-0.314631		-0.253408	0.223099	0.0599012	-0.0342983
YGR121C;YPR138C	MEP1;MEP3	-0.0932449	-1.74597	0.00263067		0.277014
YGR122W	YGR122W	-0.0883574	0.0647196	0.209893	0.447152	0.0077563	3.5356	0.293225
YGR123C	PPT1	-0.419946	-0.746677	-0.150602	0.0110546	-0.598548	-0.916654	-0.956198
YGR124W	ASN2	-0.506001	-0.688177	-0.152553	-0.0904355	-0.836638	-0.550841	-0.553453
YGR125W	YGR125W	-0.270173	-0.415327	-0.0375779	-0.152435	-0.694293	-0.122701	-0.302428
YGR127W	YGR127W	1.01298	0.177089	0.918633	0.613286	0.388379	0.019509	-0.16729
YGR128C	UTP8	-0.567023	-0.243892	-0.360983	0.0230079	-0.891938	-0.279359	-0.00485315
YGR129W	SYF2			0.121216	0.341015	0.327493		0.156959
YGR130C	YGR130C	0.0915748	-1.46227	0.258023	-1.03692	0.147761	-2.01057	-2.19292
YGR132C	PHB1	-0.0445837	-0.593569	-0.00677008	-0.307303	0.126051	-0.752704	-0.925975
YGR133W	PEX4
YGR134W	CAF130	-0.990215	-0.601208	-0.851861	-1.02291	-0.946839	-0.613828	-0.711792
YGR135W	PRE9	-0.338922	-0.531633	-0.181009	-0.330586	-0.436321	-0.457858	-0.573963
YGR136W	LSB1	-0.926467	-0.88254	-1.18496	-0.958694	-0.98771	-0.375119	-0.0785833
YGR138C	TPO2
YGR140W	CBF2	0.185471	0.131071	0.495142	0.127562	0.194904	0.248682	0.0558514
YGR145W	ENP2	-0.611401	-0.383027	-0.188164	0.0194173	-0.861144	-0.467796	-0.374708
YGR147C	NAT2	0.274537	0.75028	0.579541	0.383425	1.17049	0.715312	0.686696
YGR148C	RPL24B	-0.216027	0.187402	-0.625306	-0.00667971	-0.329546	0.142107	0.705873
YGR149W	YGR149W	0.330141	0.279761	-0.0351975	-0.0672906	0.224678	0.194077	0.564447
YGR150C	CCM1	0.716316	1.26075	0.368776	1.00238	0.938043	1.0237	1.31578
YGR152C	RSR1	0.686961	0.968255	0.113488	0.734585	0.135356	1.45452	1.26166
YGR155W	CYS4	-0.206183	-0.107631	-0.172653	0.322009	-0.508003	0.135124	0.132554
YGR156W	PTI1	-0.308448	-0.752817	-0.0849774	-0.400084	-0.134816	-0.661721	-0.762692
YGR157W;REV__YGL134W	CHO2;REV__PCL10	0.036947	0.358776	0.00742581	0.225615	-0.35036	0.539913	0.924028
YGR158C	MTR3	0.113584	0.483795	0.235422	0.465775	0.19836	0.226666	0.162528
YGR159C	NSR1	-0.430586	-0.370914	-0.260006	0.194776	-0.631509	-0.345139	-0.362072
YGR162W	TIF4631	-0.476072	-0.219304	-0.222659	-0.0190601	-0.398235	-0.122824	-0.0868355
YGR163W	GTR2	0.373535	0.423121	0.286152			0.630603	0.111648
YGR165W	MRPS35	0.132685	0.248378	-0.0970356	-0.273806	0.381653	0.201948	0.232839
YGR167W	CLC1	-0.430039	-0.628615	-0.296357	-0.509118	-0.171966	-0.60285	-0.649238
YGR169C-A	LSO2	-3.55432	-3.20235	-5.28087	-3.25983			-3.1426
YGR171C	MSM1	0.406234	0.528139	0.155701	0.254753	0.422039	0.914135	0.694371
YGR172C	YIP1	0.473199	0.850982	0.490616	0.523483	0.446786	1.07632	1.01743
YGR173W	RBG2	0.261823	0.812837	0.358947	0.831409	0.582907	0.743668	0.743941
YGR174C	CBP4	1.29503	-0.0294632	1.01309	-0.0937688	0.925058	-0.111532	-0.389888
YGR175C	ERG1	0.0743698	-0.634281	0.610823	-0.0242808	-0.965878	-0.479172	-0.777154
YGR178C	PBP1	-0.0316041	-0.127312	-0.0318393	-0.155176	-0.0796979	-0.0555546	-0.191452
YGR179C	OKP1	-0.563029	0.276963	-0.618881	0.153115	-0.516107	-0.0636895	-0.251263
YGR180C	RNR4	1.50598	1.83378	1.29178	1.17583	1.89707	1.4985	1.66224
YGR181W	TIM13	0.332931	-0.755713	0.0300547	-0.583301	-0.16314	-1.05323	-0.922868
YGR184C	UBR1	0.150816	0.260767	0.259305	0.279897	0.190493	0.129597	0.0479485
YGR185C	TYS1	-0.371585	-0.238633	-0.165779	0.0639537	-0.597738	-0.278381	-0.297079
YGR186W	TFG1	-0.295799	-0.338923	-0.0878061	-0.10902	-0.318471	-0.545781	-0.580496
YGR187C	HGH1	-0.160267	0.299004	-0.0108227	0.513302	-0.0612338	0.441799	0.394021
YGR189C	CRH1	-0.516076	0.0658741	4.20217e-05	0.837105	-0.155885	0.0927669	-0.0135382
YGR192C	TDH3	0.284554	0.274838	0.151686	0.150152	0.285258	0.285884	0.334393
YGR193C	PDX1	0.562375	0.216771	0.365732	0.492386	0.560944	0.2391	0.110029
YGR194C	XKS1	0.333862	-0.248155	0.0360652	-0.621965	0.565896	-0.625859	-0.540521
YGR195W	SKI6	-0.237142	0.0894934	-0.0502041	0.274099	-0.113692	0.109006	0.317851
YGR196C	FYV8	0.330542	0.602564	0.372445	0.375424	0.684359	0.783183	0.827859
YGR198W	YPP1	-0.259809	0.188777	-0.507204	-0.249564	1.27923	0.0808851	0.200183
YGR199W	PMT6	0.622429	0.769714	0.489246	0.463766	0.681274	0.808078	0.633252
YGR200C	ELP2	-0.0733622	0.153372	0.148237	0.326314	-0.113466	0.0914221	0.191178
YGR201C	YGR201C	1.06075	-2.89902	1.10622	-4.28003	0.104604
YGR202C	PCT1	-0.636342	-0.447288	-0.35878	-0.265251	-0.655759	-0.571975	-0.395668
YGR203W	YCH1	0.493552	1.04407	0.274517	0.298972	0.977826	1.11718	1.19926
YGR204W	ADE3	-0.516081	-0.406401	-0.0576801	0.0663955	-0.792781	-0.0969137	-0.186547
YGR205W	TDA10	1.56691	1.00049	1.28251	0.430849	1.54192	0.824794	0.813072
YGR207C	CIR1	-0.171127	-0.0899942	-0.182378	-0.253733	-0.15801	0.0413731	-0.0243391
YGR208W	SER2	-0.642658	-0.53479	-0.765194	-0.16572	-1.53984	-0.27354	-0.322712
YGR209C	TRX2	0.346093	0.283339	0.418025	-0.207725	0.329195	-0.0274884	0.206729
YGR210C	YGR210C	-0.117455	-0.25271	-0.0384288	-0.0674058	-0.163727	0.153534	-0.0871294
YGR211W	ZPR1	-0.237019	-0.141111	0.0320262	0.569643	-0.339229	0.115985	-0.116054
YGR214W	RPS0A	-0.358623	0.0762617	-0.185009	-0.0452642	-0.607857	0.37166	0.122292
YGR215W	RSM27	-0.281	0.451193	-0.0793039	-0.217707	0.782411	0.429979
YGR218W	CRM1	0.0939283	0.279942	0.23676	0.345199	0.00413197	0.281214	0.205437
YGR220C	MRPL9	0.310391	0.582259	-0.025106	0.236252	0.355446	0.698606	0.807994
YGR222W	PET54	0.92853	0.523149	0.563296	0.540234	0.901773	0.69793	0.653493
YGR223C	HSV2	0.53191	0.738895	0.887324	0.514188		1.16991	1.09795
YGR229C	SMI1	-0.47558	0.0412702	-0.292816	0.292709	-0.411096	-0.0894501	-0.120309
YGR231C	PHB2	0.0177127	-0.487183	0.094659	-0.541134	0.111135	-0.662592	-0.805758
YGR232W	NAS6	0.458318	-0.161027	0.478553	0.0361504	0.344328	-0.171938	-0.396562
YGR233C	PHO81	0.655382	0.97432	0.560472	0.426499	0.633203	0.898376	1.0726
YGR234W	YHB1	0.106604	0.0721356	0.329266	0.183326	-0.210412	0.22722	0.00635131
YGR235C	MIC26	0.0726659	0.284721	0.198886	0.0459203	0.548918	-0.0809635	-0.171961
YGR236C	SPG1			-0.558805
YGR237C	YGR237C	-0.171895	-0.730577	0.0592291	-0.366542	-0.254782	-0.612719	-0.599433
YGR240C	PFK1	0.235707	0.457422	0.0926258	0.387592	0.246264	0.553137	0.526848
YGR241C	YAP1802	-1.04546	-0.896782	-0.316937	-0.74548	-0.0325895	-0.418952	-0.415579
YGR243W	MPC3		-4.89603	-2.14852	-3.22581	-4.83444		-3.52594
YGR244C	LSC2	0.478538	0.509559	0.332194	-0.132482	0.625352	0.519671	0.456458
YGR245C	SDA1	-0.591385	-0.217796	-0.396891	-0.154587	-0.540574	-0.403751	-0.211227
YGR246C	BRF1	-0.852146	-0.595302	0.024549	-0.660302	-0.485176	-0.587624	-0.950425
YGR247W	CPD1	0.00203922	-0.288412	0.231854	-0.304763	-0.02297	-0.657777	-0.465055
YGR248W	SOL4	-0.473469		-0.433167	-5.32073	-1.01784
YGR250C	YGR250C	0.949395	0.463867	0.837705	0.30355	0.731488	0.333178	0.297662
YGR251W	NOP19	0.114134	0.0969682	0.287545	0.718127	0.0704069	-0.17445	0.397652
YGR252W	GCN5	0.583631	0.387807	0.0322151	0.385827			0.71688
YGR253C	PUP2	-0.295692	-0.321181	-0.253476	-0.257105	-0.264558	-0.462907	-0.436215
YGR254W	ENO1	1.03672	1.06756	0.800536	0.555484	1.23205	1.04267	1.08832
YGR255C	COQ6	1.06384	0.778336	0.848057	-0.0121879	1.08604	0.507912	0.477773
YGR256W	GND2	3.0735		2.76779		2.15235
YGR257C	MTM1	0.120075		0.533324		-0.123693	0.612393	0.625651
YGR261C	APL6	-0.632247	-0.395072	-0.284485	-0.207223	-0.67882	-0.366306	-0.397649
YGR262C	BUD32	-0.786768	-0.254406	-0.366217	0.0578502	-0.187093	-0.407103	-0.575453
YGR263C	SAY1	0.174786	0.507612	0.0541679	0.438436	0.0550048	0.595499	0.238933
YGR264C	MES1	-0.408702	-0.0686257	-0.195815	0.150096	-0.588276	0.148053	0.106277
YGR266W	YGR266W	0.124026	-0.464929	0.419143	0.0515018	-0.494576	-0.619642	-0.897342
YGR267C	FOL2	-0.0541494	0.0675605	0.162349	0.325394	-0.105572	0.273518	0.168933
YGR268C	HUA1	-0.0357773	0.00650782	-0.0596519	0.569586	-0.27072	-0.639845	-0.670311
YGR270W	YTA7	0.0460621	-0.20073	0.193911	-0.0275655	-0.134509	-0.254033	-0.548268
YGR271C-A	EFG1	-0.977938	-0.550676	-0.753928	0.102268	-1.67832	-0.712868	-0.623589
YGR271W	SLH1	-0.918743	0.114594	-0.500698	0.17196	-1.0851	0.230508	0.239833
YGR274C	TAF1	0.346855	0.0280785	-0.00531469	0.170294	-0.251324	0.381524	0.171166
YGR275W	RTT102	-0.267798	-0.0747765	-0.347405	-0.0884451	0.0077821	-0.0516393	-0.12397
YGR276C	RNH70
YGR277C	CAB4	-0.148869	0.0253084	0.0113575	-0.143999	-0.0161445	0.51682	0.358423
YGR279C	SCW4	-0.456783	0.16816	-0.528692	-0.278446	0.449926	0.128794	0.357352
YGR280C	PXR1	-0.377567	-0.41264	-0.452861	0.371767	-0.816108	-0.358677	-0.40525
YGR281W	YOR1		-0.119203	-0.299844	-0.00697867			0.132874
YGR282C	BGL2	-0.170984	0.0276624	-0.0696811	-0.0809894	0.48372	0.0748328	-0.0870501
YGR283C	YGR283C	0.107817	0.0298596	0.304078	0.463988	-0.345208		0.00905517
YGR284C	ERV29	-0.257088	0.0766597	0.116109	0.309467	-0.00561879	0.0104923	-0.0267654
YGR285C	ZUO1	-0.321237	-0.276436	-0.248128	0.0392677	-0.6336	-0.316911	-0.392327
YGR286C	BIO2	2.86789	4.79831	2.14764	1.60016	3.80255	4.7511	5.1606
YGR287C;Homologue_YGR292W	IMA1;Homologue_MAL12	1.88303	2.59695	1.43322	2.21666	1.85867	1.88069	2.20658
YGR292W;YBR299W	MAl12;MAL32	4.25336	6.16738	3.02038	5.05263	4.63395	5.93219	6.25
YHL002W	HSE1	0.170947	-0.189749	-0.0476037	-0.0379919	-0.251358	-0.0653516	-0.0563776
YHL003C	LAG1	0.784845	0.344916	0.553188	0.49291	0.440377	0.433113	0.148225
YHL004W	MRP4	0.523091	0.467171	0.137533	-0.140391	0.375061	0.345101	0.162704
YHL007C	STE20	0.199989	0.4634	0.0779643	0.32616	0.260052	0.405697	0.459143
YHL009C	YAP3
YHL011C	PRS3	0.142365	0.355901	0.0306777	0.314343	0.159116	0.264714	0.210972
YHL013C	OTU2	-0.0136688	0.44688	0.135354	0.79325	0.253988	0.550299	0.356375
YHL014C	YLF2	0.371128	0.504799	0.201228	-0.0509043	0.565438	0.517911	0.352092
YHL015W	RPS20	-0.723283	-0.308104	-0.59095	-0.487365	-0.597687	-0.384459	-0.396583
YHL017W	YHL017W	-0.433569	-0.0358667	0.237113	-0.703238	-0.439823	-0.366594
YHL020C	OPI1	-0.0570952	0.0853081	0.0597222	-0.254315	0.136659	-0.135755	-0.669163
YHL021C	AIM17	0.0618744	-1.22902	0.00433686	-0.459601	-0.391868	-1.54244	-1.6932
YHL029C	OCA5	0.386045	0.566381	0.285916	0.38337	0.184972	0.593473	0.721115
YHL030W;REV__YGR128C	ECM29;REV__UTP8	-0.455982	-0.208606	-0.294329	0.151445	-0.75947	-0.105856	-0.180176
YHL031C	GOS1	-0.16137	0.157744	-0.17441	-0.0938914	0.113696	0.0370766	-0.00695085
YHL032C	GUT1	3.6841	2.70315	3.17225	0.653237	3.87726	1.83086	1.82101
YHL033C	RPL8A	-0.26615	0.158087	-0.641541	-0.484222	-0.41794	0.0864604	0.151753
YHL034C	SBP1	-0.183197	-0.358838	-0.0552037	-0.326584	-0.0944603	-0.431846	-0.644955
YHL038C	CBP2	0.502442	0.6181	0.229492	0.419185	0.394335	0.897685	0.755538
YHL039W	EFM1	0.363873	0.684609	0.23507	0.566971	0.0815099	0.790094	0.938892
YHR001W	OSH7	-0.211015	-0.519605	0.0903729	-0.316756	-0.199401	-0.519103	-0.67944
YHR001W-A	QCR10	-0.875375	-1.64	-0.0491746	-0.667908	-0.784929	-1.77881	-1.39939
YHR002W	LEU5
YHR003C	TCD1	-0.283653	0.0853487	-0.0606691	0.124712	-0.2286	0.0483475	0.118259
YHR004C	NEM1
YHR005C	GPA1	0.474413	0.510081	0.381548	0.168804	0.239149	0.539148	0.62532
YHR005C-A	TIM10	0.311181	-0.658669	-0.385149	-0.332705	-0.685646	-1.3681	0.074512
YHR007C	ERG11	-0.236621	-0.110032	0.197344	0.397477	-0.714032	0.379061	0.0557243
YHR008C	SOD2	-0.16487	-2.10442	-0.176945	-1.21881	-0.608127	-2.43132	-2.66296
YHR009C	TDA3	0.520466	0.675466	0.32145	0.0481527	0.575418	0.688733	0.778686
YHR010W;YDR471W	RPL27A;RPL27B	-0.717581	-0.537533	-0.602763	-0.600337	-0.565608	-0.495931	-0.328297
YHR011W	DIA4	0.506919	0.164254	0.0794244	-0.275328	0.612663	0.142975	0.145187
YHR012W	VPS29	-0.0119778	-0.234496	-0.123757	0.00231506	-0.472564	-0.156347	-0.190692
YHR013C	ARD1	-0.461777	-0.201615	-0.0718765	-0.201448	-0.140122	-0.183161	-0.258256
YHR016C	YSC84	-0.417047	-1.36113	-0.229334	-1.01628	-0.238831	-1.56988	-1.45069
YHR017W	YSC83	0.260117	0.379077	0.569426	-0.0126504	-0.128128	0.0835181	-0.130799
YHR018C	ARG4	0.187767	-0.30256	0.645093	-0.329907	0.051021	-0.189858	-0.35348
YHR019C	DED81	-0.355408	-0.388143	-0.0939786	-0.0542205	-0.468383	-0.316604	-0.406107
YHR020W	YHR020W	-0.456144	-0.411928	-0.211018	-0.0159863	-0.806337	-0.270201	-0.306265
YHR023W	MYO1	-1.33694	-0.790722	-1.16741	-0.961421	-0.802251	-0.656696	-0.749663
YHR024C	MAS2	-0.111085	0.214679	-0.0478153	0.0769734	0.0835323	0.243885	0.0934434
YHR025W	THR1	-0.361608	-0.0945736	-0.198289	0.0674724	-0.362169	-0.0590741	0.0234517
YHR027C	RPN1	-0.147255	-0.171192	-0.0274397	0.0430574	-0.310577	-0.0693532	-0.0467475
YHR028C	DAP2		-0.459161	-0.377753	-0.89557			-0.780641
YHR029C	YHI9	0.749965	0.746882	0.587205	0.41619	0.396337	0.820739	0.732019
YHR030C	SLT2	-1.21191	-0.954797	-1.11718	0.552404	-1.28656	-0.84761	-0.861527
YHR032W	ERC1	-2.38162	-3.10128	-2.46331	-1.66158	-3.21434	-3.3403	-3.06805
YHR034C	PIH1	-0.274481	-0.716307	0.134624	0.111528	-0.0557282	-0.153199	-0.397639
YHR037W	PUT2	0.245146	-0.24752	0.320473	0.198636	-0.0585941	-0.537594	-0.515992
YHR038W	RRF1	0.302913	0.727181	0.0847263	0.384649	0.627502	0.819427	0.550077
YHR039C	MSC7	-0.437817	-0.205091	-0.090611	0.266315	-0.58864	-0.132736	-0.232222
YHR039C-A	VMA10	-0.46781	-0.254653	-0.24475	-0.230184	-0.275441	-0.424885	-0.460092
YHR041C	SRB2	-0.803471	-0.7514	-0.3218	-0.664799		-0.595846	-1.07511
YHR042W	NCP1	-0.0551382	0.336352	0.154508	0.0912744	-0.0392614	0.349676	0.228144
YHR043C;YHR044C	DOG2;DOG1	1.05098	1.66153	0.381791	1.31609	1.28686	1.41958	1.39199
YHR045W	YHR045W	-0.240612	0.511878	-0.0541072	0.706583	0.11913	0.755216	0.656369
YHR046C	INM1	0.433655	3.49906	-0.848335	1.74925	1.44418	3.7001	4.24807
YHR047C	AAP1	0.128999	0.249384	0.318304	0.473564	-0.0625814	0.407299	0.259494
YHR049W	FSH1	-1.16217	-0.846623	-1.25773	-0.628756	-1.23955	-1.10003	-0.488165
YHR051W	COX6	0.251382	-0.286426	-0.178059	-0.260548	0.23924	-0.804916	-0.606454
YHR052W	CIC1	-0.678337	-0.308965	-0.421769	-0.069372	-0.981743	-0.391574	-0.306629
YHR055C;YHR053C;Homologue_YHR055C;GTK30H01130;GTK30H01120;GTK30H01110	CUP1-2;CUP1-1;CUP1-2;GTK30H01130;GTK30H01120;GTK30H01110	-2.26214	-1.17864	-0.947943	-0.547219	-0.434203	-1.09327	-1.69447
YHR056C	RSC30	0.206491	0.00301903	0.0293191	-0.182251	-0.656837	0.00528005	-0.653799
YHR057C	CPR2
YHR058C	MED6	-0.569115	-0.665721	-0.370044	-0.763174	-0.786613	-0.45672	-0.516264
YHR059W	FYV4	-0.213219	0.685683	0.301027	-0.501668	0.235749	0.730061	0.793816
YHR060W	VMA22	0.204867	0.522723	-0.0810236	-0.169186	0.211299	0.620408	0.567409
YHR062C	RPP1	-0.930741	-0.710793	-0.611131	-0.191259	-1.05008	-1.22845
YHR063C	PAN5	-0.908015	-0.308557	-0.654012	-0.328552	-1.03109	-0.136452	-0.174651
YHR064C	SSZ1	-0.281601	-0.301169	-0.182029	-0.0808259	-0.576095	-0.241706	-0.246842
YHR065C	RRP3	-0.0647637	0.204454	-0.113311	0.433018	-0.525443	0.33547	0.401262
YHR066W	SSF1	0.191416	-0.214533	-0.059016	0.301035	-0.611776	-0.372942	-0.733205
YHR068W	DYS1	-0.256972	0.101227	-0.117113	0.171111	-0.395146	0.212986	0.298243
YHR069C	RRP4	-0.209969	-0.0242005	-0.0902525	0.171994	-0.244799	0.0241084	0.0236557
YHR070W	TRM5	-0.0449614	-0.113376	0.00721931	0.313143	-0.379156	-0.0578437	-0.285758
YHR072W	ERG7	-0.121001	0.0471187	0.283798	0.56323	-0.503149	0.0617529	-0.304308
YHR072W-A	NOP10	-0.121336	-1.28199	-0.306264	-0.785013	-1.04907	-1.98458	-1.36256
YHR073W	OSH3	-0.145552	0.322154	0.171263	0.047471	0.403616	0.317134	0.41482
YHR074W	QNS1	0.0393682	-0.0938509	0.224926	0.124038	0.0735354	-0.128102	-0.181296
YHR075C	PPE1	0.316122		0.265315		0.882463
YHR076W	PTC7	-0.445132	-0.296589	-0.395292	-1.09165	-0.00760383	-0.580465	-1.11533
YHR077C	NMD2	0.241164	0.578346	0.340279	0.680518	0.570833	0.566875	0.47045
YHR081W	LRP1	-0.22776	0.296957	-0.309176	0.560557	-0.0815072	0.292949	0.040236
YHR082C	KSP1	0.401804	0.452959	0.340437	0.174678	0.219726	1.21288	0.520053
YHR083W	SAM35	0.0715449	-0.00171504	-0.121505	0.112284	0.171995	-0.355863	-0.454793
YHR085W	IPI1	-0.370017	0.486249	-0.0268115	0.656215	-0.481152	0.641156	0.917011
YHR086W	NAM8	0.29664		0.617989	0.119579	0.896182
YHR087W	RTC3	-1.53798	-5.45013	-1.25372	-3.74718	-1.98335	-7.27102	-7.44489
YHR088W	RPF1	-0.619511	-0.122524	-0.417701	0.390175	-0.381865	-0.149078	0.0332919
YHR089C	GAR1	-0.642686	-0.676883	-0.581468	-0.21815	-0.905649	-0.619116	-0.831269
YHR090C	YNG2		3.03167
YHR091C	MSR1	0.499329	0.781117	0.370765	0.355183	0.692312	0.912719	0.864657
YHR092C	HXT4
YHR096C	HXT5	-0.0466378	-4.33985	0.80068		0.406303
YHR097C	YHR097C	-1.24111	-3.06216	-1.10129	-1.73826	-2.04339	-3.2953	-3.37435
YHR098C	SFB3	-0.463994	-0.128337	-0.220067	-0.20752	-0.230944	-0.0749611	-0.0424176
YHR099W	TRA1	-0.0951594	0.114005	0.105614	0.105769	0.0217683	-0.0455562	0.0672232
YHR100C	GEP4	-0.20763	0.439861	0.160442	0.237466	0.500971	0.224193	0.216086
YHR101C	BIG1	-0.434021	0.00876634	-0.141164	0.330412	-0.958816
YHR102W	KIC1	0.32248	0.570047	0.670279	0.744181	1.1576	0.48094	0.589091
YHR103W	SBE22			0.288298		0.413576
YHR104W	GRE3	-0.310773	-5.94563	-0.13794			-1.94111
YHR106W	TRR2	0.306843		0.53774	0.328734	0.84517	-1.0332	-0.113607
YHR107C	CDC12	-0.0105847	0.175832	-0.169785	0.183734	-0.266459	0.231059	0.089535
YHR108W	GGA2	-0.494988	-0.626536	-0.342391	-0.32858	-0.589643	-0.47686	-0.722676
YHR109W	CTM1	1.42084	1.43877	1.24125	1.53403	1.72161	1.67338	1.43922
YHR110W	ERP5	-0.282985		-0.416574	-0.756026		-1.48866	-2.00839
YHR111W	UBA4	0.228133	0.550745	0.242542	1.07487	0.539083	0.590345	0.44913
YHR112C	YHR112C	-0.881686	-0.406348	-0.223189	-0.644681	-0.347036	-0.219148	-0.193817
YHR113W	APE4	0.299119	-0.0805762	0.256128	-0.116908	0.179481	-0.00122804	-0.0620867
YHR114W	BZZ1	0.0464401	0.0907135	0.205646	0.197645	0.104502	0.125702	-0.0417731
YHR116W	COX23	1.12652	0.997217	0.991443	1.05987	1.65964	0.788984	1.12417
YHR117W	TOM71	-0.737042	-0.842842	-0.446941	-0.58358	-0.268398	-0.587254	-0.683111
YHR119W	SET1
YHR120W	MSH1
YHR121W	LSM12	0.148492	0.255587	0.0675933	0.176164	-0.0232647	0.226332	0.11459
YHR122W	CIA2	0.218199	0.432565	0.666362	0.524953	0.421225	0.463904	0.498145
YHR127W	YHR127W	-1.32227	-1.41464	-0.746987	-0.660705	-1.13052	-1.98848	-1.87547
YHR128W	FUR1	0.0226091	0.154862	-0.176098	0.101457	-0.252701	0.0814245	0.233274
YHR132C	ECM14	0.57692	0.619954	0.10448	0.087999	-0.142535	0.13723	-0.227844
YHR132W-A	IGO2	0.053842	0.0342341	0.450209	0.649508	0.747684	0.0474667	-0.146678
YHR135C	YCK1	0.123489	0.502398	-0.0107065	0.2136	0.187805	0.337555	0.446742
YHR137W	ARO9	-0.271834	0.443846	-0.495131	0.756011	-0.385524	0.235514	0.0922267
YHR138C	YHR138C	-0.193097	-3.61569	0.124753	-2.79048	-0.970219	-4.80174	-5.20945
YHR143W-A	RPC10	-0.648785	-0.637827	-0.223619	-0.487736	-0.317769	-0.726144	-0.341817
YHR144C	DCD1	-1.05128	0.214646	-0.240982	0.0300846	-0.166491	0.450384	0.0524505
YHR146W	CRP1	0.131479	-0.230744	0.218302	-0.100836	0.120135	-0.241497	-0.228928
YHR147C	MRPL6	-0.179332	-0.0560426	-0.0697981	-0.226908	0.238135	-0.146862	-0.342108
YHR148W	IMP3	-0.131288	0.375261	-0.0291543	0.354512	-0.553734	0.236486	0.188535
YHR152W	SPO12
YHR154W	RTT107	0.53514	0.656069	0.359426	0.307525	0.195515	0.477833	0.0901798
YHR155W	LAM1	-0.55164	-0.542761	-0.70784	1.0748	-0.788211	-0.847939	-0.41083
YHR156C	LIN1	0.428676	1.17014	0.724125	1.49346	0.854012	1.20863	0.59149
YHR158C	KEL1	0.503543	0.445599	0.45405	0.193868	0.488004	0.27587	0.221461
YHR161C	YAP1801	0.0777834	-0.259009	0.00613714	0.056	-0.0261138	0.181403	-0.141053
YHR163W	SOL3	-0.445085	-0.599329	-0.3552	-0.764557	-0.618902	-0.835997	-0.635596
YHR165C	PRP8	0.167432	0.844004	0.282648	0.668087	0.268735	0.985417	0.802202
YHR167W	THP2
YHR169W	DBP8	-0.465548	-0.249081	-0.177352	0.205351	-0.306883	-0.0910584	-0.00817827
YHR170W	NMD3	-0.212472	0.149523	-0.152967	0.361035	-0.574114	0.361319	0.236803
YHR171W	ATG7	-0.0517961	-0.52066	0.269166	-0.479849	-0.353419	-0.918255	-0.365175
YHR174W	ENO2	-0.0482252	0.28393	-0.14142	0.267891	-0.194022	0.294678	0.425823
YHR176W	FMO1	-0.575564	-0.80737	-0.663518	-0.852134	-0.119044	-0.568902	-1.16925
YHR179W	OYE2	1.94702	3.03437	1.35456	2.36342	2.19094	3.02193	3.03439
YHR183W	GND1	-0.426065	-0.0871268	-0.278189	-0.493722	-0.558428	-0.421836	-0.238215
YHR186C	KOG1	-0.231732	0.315687	-0.132197	0.308405	-0.16925	0.1657	-0.0631165
YHR187W	IKI1	0.111212	-0.0577059	-0.010074	0.0714733	0.499848	0.492497	0.536773
YHR188C	GPI16	0.0911928	0.0877984	0.0370662	0.0343036	-0.149849	0.37002	0.092026
YHR190W	ERG9	-0.500261	-0.355779	-0.111514	-0.0443257	-0.883237	-0.368514	-0.579959
YHR192W	LNP1	-0.102074	0.146625	-0.0130951	0.030543	0.0863746	0.125116	-0.0409424
YHR193C	EGD2	-0.64287	-0.205572	-0.528984	-0.498859	-0.278087	-0.391885	-0.264438
YHR195W	NVJ1	0.362975	-0.543172	0.309095	-0.657391	0.344086	-0.614592	-0.562434
YHR196W	UTP9	-0.417744	-0.170172	-0.179995	0.415394	-0.560459	-0.0782951	-0.0328888
YHR197W	RIX1	-0.205017	0.123822	-0.0365047	0.414856	-0.589793	0.249097	0.428816
YHR198C	AIM18	0.456981	0.289276	0.123732	0.0119351	0.54304	-0.216819	-0.482066
YHR199C	AIM46	1.36308	1.03321	0.802697	0.23048	0.851197	0.546857	0.647043
YHR200W	RPN10	-0.491772	-0.505524	-0.0513265	-0.214217	-0.589413	-0.428912	-0.380352
YHR201C	PPX1	-0.213965	-0.206649	-0.0388268	0.0185686	-0.289952	-0.33117	-0.34351
YHR202W	YHR202W
YHR205W	SCH9	-0.115917	-0.148468	0.217419	-0.267023	-0.242157	-0.0754746	-0.368286
YHR206W	SKN7	-0.826619	-0.90381	-0.467139	-0.903691	-0.700335	-1.07134	-0.896284
YHR207C	SET5	0.304985	0.988574	0.557801	0.871132	0.888881	1.09764	0.828419
YHR208W	BAT1	-0.0559239	0.158912	0.0207303	0.345577	-0.121075	0.257461	0.252825
YHR209W	CRG1	-0.268397		-0.193731	-0.738908	-0.245144
YHR214W;YAR066W	YHR214W;YAR066W
YIL002C	INP51	0.0649337	0.0869714	-0.132675	0.0744136	-0.0740359	0.336012	0.653516
YIL002W-A	YIL002W-A	0.0407382	0.0533935	0.133054	-4.96301e-05	-0.433766	-0.358391	0.503238
YIL003W	CFD1	-0.649057	-0.678706	0.0472712	0.0369505		-0.684479	-0.874218
YIL004C	BET1		0.309465		0.366687		0.248207	0.141297
YIL005W	EPS1	0.225486	-0.0407993	0.187476	-0.0324474	0.170584	-0.185334	-0.303593
YIL007C	NAS2	0.944846	0.65123	0.665594	1.01844	0.406943	0.680257	0.694562
YIL008W	URM1	0.65218	1.08306	0.781514	0.970383	0.858244	0.698445	0.30191
YIL009W	FAA3	2.03236	2.30714	2.20237	2.47334	2.29872	2.68223	2.45369
YIL010W	DOT5	-0.672965	-0.692403	-0.458795	-0.271563	-0.657146	-0.678566	-1.00834
YIL013C	PDR11
YIL015W	BAR1	0.206755	-0.120405	0.103962	0.106044	-0.177604	0.118468	-0.00544386
YIL016W	SNL1	-2.21811	-1.10813	-1.53268	-0.804663	-2.76938	-1.9755	-2.29524
YIL017C	VID28	0.748955	-0.216359	0.727931	-0.126747	0.490541	-0.389164	-0.276451
YIL018W;YFR031C-A	RPL2B;RPL2A	-0.0124252	0.0790102	-0.297764	-0.141193	-0.222798	0.0557892	0.0149945
YIL020C	HIS6	-0.691451	-0.379707	-0.724414	-0.012037	-0.458056	-0.298034	-0.380034
YIL021W	RPB3	0.236602	0.136766	0.0448802	0.296105	0.131316	0.353088	0.196906
YIL022W	TIM44	0.0731707	0.570466	0.107379	0.219787	0.178325	0.684855	0.832749
YIL026C	IRR1	-0.0437832	-0.238946	-0.432613	-0.477314	-0.395811	-0.0968053	-0.208959
YIL027C	EMC5	-0.120258	0.430173	0.0189317	0.105204	-0.0155065	0.167439	0.0164123
YIL030C	SSM4	-0.254938	0.347971	0.188937	0.439299	-0.233122	0.480871	0.503801
YIL033C	BCY1	0.709445	0.111882	0.466833	-0.0875418	0.580364	0.00126784	0.0577159
YIL034C	CAP2	-0.616991	-1.0274	-0.279027	-0.665284	-0.496095	-1.1016	-1.18461
YIL035C	CKA1	0.36107	0.689039	0.117115	0.39542	0.208353	0.852961	0.66187
YIL036W	CST6	0.300255	0.0842344	0.447073	-0.186069	0.10438	0.15544	0.0332039
YIL038C	NOT3	-0.0820437	-0.123828	-0.13478	0.0775426	-0.212418	-0.0761134	-0.0365675
YIL039W	TED1	-0.576184	-0.425488	-0.13318	-0.111282	-0.464303	-0.251978	-0.549135
YIL041W	GVP36	-0.166978	-0.420403	-0.076275	-0.346288	-0.182205	-0.448208	-0.486862
YIL042C	PKP1		-0.553819	-0.227601	-0.655614	0.075777	-0.49864	-0.905759
YIL043C	CBR1	-0.390918	0.169269	-0.0648166	-0.129054	-0.236988	0.317659	-0.0617029
YIL044C;REV__YPR137W	AGE2;REV__RRP9	0.201811	0.322552	0.0312825	0.582379	-0.207133	0.186154	0.19217
YIL045W	PIG2	2.76308		2.79957		1.93491
YIL047C	SYG1	0.217898	0.560196	0.369506	0.661392	0.261529	0.800931	0.397409
YIL048W	NEO1	0.0100692	0.0649556	-0.104322	0.00258754	-0.0186048	0.181719	0.165827
YIL051C	MMF1	-0.222429	-0.675797	-0.00422219	-0.299071	-0.479042	-1.02061	-1.18856
YIL052C;YER056C-A	RPL34B;RPL34A	-0.586162	-0.219768	-0.602159	-0.404528	-0.437235	0.00154628	-0.14766
YIL053W	GPP1	-0.780249	-0.0582545	-1.19651	0.576576	-0.728598	0.450076	0.267857
YIL055C	YIL055C	1.38875	0.580528	1.22248	0.389212	1.22342	0.342786	0.194192
YIL057C	RGI2	0.704011	-0.397995	1.19014	0.506413	0.410428	-0.583097	-0.520075
YIL062C	ARC15	-0.247688	-0.55925	-0.572054	-0.715292	-0.758965	-0.770624	-0.46581
YIL063C	YRB2	-0.083925	-0.289625	0.00148009	0.0179701	0.149149	-0.0347738	-0.0145704
YIL064W	EFM4	0.168277	0.0918882	0.280888	0.150959	0.316079	0.242007	0.115855
YIL065C	FIS1	0.321441	-0.407842	0.170879	-0.196579	0.198124	-0.912432	-1.07047
YIL066C	RNR3	0.403234	0.0280903	-0.557716	-0.371983	0.376086	-0.261658	-0.227404
YIL068C	SEC6	0.58584	-0.0374043	0.15951	-0.00962185	0.291138	0.681638	0.255433
YIL069C;YER074W	RPS24B;RPS24A	-0.590071	-0.175668	-0.506422	-0.365826	-0.506965	0.111522	0.202542
YIL070C	MAM33	0.527121	0.420842	0.304353	-0.182803	0.864017	0.240481	0.401003
YIL074C	SER33	-1.1923	-0.940373	-0.540664	-0.483948	-1.08915	-0.600264	-0.507649
YIL075C	RPN2	-0.22849	-0.234369	-0.107039	0.0692399	-0.447961	-0.23058	-0.302404
YIL076W	SEC28	-0.460303	-0.195122	-0.339729	-0.231965	-0.331253	0.0275195	-0.0500038
YIL077C	YIL077C
YIL078W	THS1	-0.245413	-0.011916	0.0074533	0.172162	-0.15132	0.0917093	0.042446
YIL083C	CAB2	1.54527	2.09132	1.50047	2.06012	1.83815	2.48237	2.14071
YIL087C	AIM19	0.75183	-0.90838	0.714379	-1.09693	0.620824	-0.874368	-0.9926
YIL090W	ICE2	0.391055	0.959898	0.775431	0.923377	0.349732	1.09406	0.900985
YIL091C	UTP25	-0.12682	0.258869	0.0702218	0.367809	-0.0801753	0.111927	0.252091
YIL093C	RSM25	0.339761	0.45024	-0.052582	0.037465	0.425763	0.0983692	0.0602047
YIL094C	LYS12	0.518654	0.891133	0.590781	0.621268	0.652161	0.977205	0.82236
YIL095W	PRK1	-1.03299	-0.681956	-0.672448	-0.383956	-0.450479	-1.07516	-0.773675
YIL096C	BMT5	0.183278	0.08254	0.612854	0.59922	0.350748
YIL097W	FYV10	0.184562	-0.401703	0.343722	-0.303694	0.152869	-0.547866	-0.775381
YIL098C	FMC1	0.596196	0.447534	0.284921	-0.228264	0.621117	0.0986783	0.26413
YIL101C	XBP1			-2.67254
YIL103W	DPH1	-0.35815	-0.306679	-0.018758	0.0276056	-0.383385	-0.11229	-0.148969
YIL104C	SHQ1
YIL105C	SLM1	-1.32092	-1.49346	-0.584548	-0.603889	-1.36431	-1.64967	-1.60668
YIL106W	MOB1	-0.577847	-0.254749	-0.512149	-0.347994	-0.0500783	-0.604988	-0.865065
YIL107C	PFK26	1.22362	1.12235	1.01469	0.769413	1.42284	0.904121	0.981516
YIL108W	YIL108W	0.190621	0.194135	0.203447	0.441991	0.344373	0.211116	0.0904541
YIL109C	SEC24	-0.307999	-0.360528	-0.128161	-0.161226	-0.420043	-0.335946	-0.351657
YIL110W	HPM1	-0.226756	0.0948332	0.0236759	0.337817	-0.0441727	0.446832	0.471811
YIL111W	COX5B	0.65158	0.151732	0.713098	-0.52563	1.16732	-0.176971	-0.105742
YIL112W	HOS4	-0.182818	0.013988	-0.0946047	-0.638051	0.403953	-0.257291
YIL114C	POR2	1.80181	0.783264	1.44092	-0.559383	1.25031	0.0970656	-0.470987
YIL115C	NUP159	0.18242	0.0444597	0.194109	0.220153	0.161899	0.0888489	0.0277215
YIL116W	HIS5	-0.536502	-0.488801	-0.078983	0.0279132	-0.695912	-0.352125	-0.564136
YIL118W	RHO3	0.0397991	0.609123	-0.0593419	0.148795	0.337118	0.56472	0.575099
YIL120W	QDR1
YIL123W;YNL066W	SIM1;SUN4	-1.29517	-0.160092	-1.06986	-0.393363	-0.191759	-0.237281	0.0853766
YIL124W	AYR1	0.140431	-1.06393	0.204176	-1.57268	0.191662	-1.34276	-1.4853
YIL125W	KGD1	0.769851	0.336915	0.700323	0.371417	0.865929	0.360726	0.200476
YIL126W	STH1	-0.412958	-0.439938	-0.182931	0.00956542	-0.274769	-0.190128	-0.263171
YIL127C	RRT14	-0.688404	-0.412206	-0.515462	-0.323735	-0.693357	-0.570825	-0.44216
YIL128W	MET18	-0.317222	-0.162085	-0.0863253	-0.15232	0.155721	-0.686536	-0.426486
YIL129C	TAO3	-0.184911	0.00381031	0.240744	-0.100425	-0.370776	-0.137708	1.17219
YIL133C	RPL16A	-0.234852	0.24305	-0.251222	-0.129768	-0.143386	0.368214	0.376824
YIL135C	VHS2	-1.50667	-0.753439	-0.343617	-0.386126	-0.3726	-0.579271	-1.04741
YIL136W	OM45	0.137635	-1.8996	0.0716105	-2.30595	0.132512	-2.42444	-2.56716
YIL137C	TMA108	-0.46622	-0.516982	-0.252087	-0.179774	-0.913537	-0.446163	-0.603617
YIL138C	TPM2	0.279161	0.692256	0.223964	0.354561	0.890916	0.692458	0.786024
YIL142W	CCT2	-0.461048	-0.49041	-0.308747	-0.0824375	-0.585305	-0.450752	-0.557931
YIL143C	SSL2	-0.460701	0.697014	-0.231256	0.731621	-0.513807	0.750006	0.83788
YIL144W	NDC80		-0.578954	0.0137027	-0.157388	-0.0503643	-0.384443
YIL145C	PAN6	-0.698147	0.162138	-0.323503	0.0461771	-0.353734	0.171946	0.444958
YIL146C	ATG32
YIL149C	MLP2	0.106463	0.175332	0.233541	0.468099	0.405289	0.134254	-0.161744
YIL151C	ESL1	-0.24818	-0.265284	-0.714213	-0.161777	-0.0415447
YIL153W	RRD1	-0.0630341		-0.243061	0.116582	0.0135626	-0.155499	-0.278533
YIL154C	IMP2'	-0.754456	-1.50832	-0.719261	-1.13291	0.0676255	-0.794585	-1.24565
YIL155C	GUT2	1.90728	1.35442	1.79654	0.662325	1.7048	1.52586	1.03836
YIL156W	UBP7	0.748766	0.255285	0.202645	0.142755	0.534262	0.520308	0.255094
YIL156W-B	YIL156W-B
YIL157C	COA1	1.44495	1.51116	1.1163	0.631706	1.5859	1.13248	1.32531
YIL160C	POT1	0.832068	-0.814846	1.07615	0.719284	0.170694	-0.641948	-1.21646
YIL161W	YIL161W
YIL162W	SUC2	1.89672	3.03614	1.41816	2.98947	2.31093	3.20772	3.13646
YIL172C;YOL157C	IMA3;IMA2
YIR001C	SGN1	0.865817	0.654372	0.697073	0.447595	0.868315	0.73456	0.658396
YIR002C	MPH1
YIR003W	AIM21	0.233441	0.151364	0.295639	0.11394	0.318163	-0.0298272	-0.113066
YIR004W	DJP1	-0.330246	-0.0661905	-0.245517	-0.166939	-0.0495487	0.0297554	-0.037851
YIR006C	PAN1	-0.307472	-0.445833	-0.127663	-0.344552	-0.231181	-0.487329	-0.497627
YIR007W	YIR007W	-0.0788188	0.0281195	0.160642	-0.103416	0.475084	0.302536	0.130331
YIR008C	PRI1	0.154211	0.416485	-0.00692047	0.153398	0.301861	0.358298	0.403741
YIR012W	SQT1	-0.728268	-0.129834	-0.369208	0.215976	-0.668618	-0.23941	-0.224932
YIR021W	MRS1	0.41718	0.563442	0.24075	0.467273	0.493976	0.579234	0.218497
YIR022W	SEC11	-0.319068	0.129851	-0.189334	-0.332847	-0.487167	0.267893	0.0154995
YIR023W	DAL81
YIR024C	INA22	-0.0504041	0.379493	0.483252	-0.157195	1.03734	0.758424	0.217421
YIR026C	YVH1	-0.22067	-0.27878	-0.124643	0.127767	-0.138899	-0.0949925	-0.367337
YIR030C	DCG1	-0.0309369	-0.217694	0.471538	-0.407954	-0.394664	-0.158528
YIR033W	MGA2
YIR034C	LYS1	-0.256516	0.278201	0.374415	0.323973	-0.515922	0.695572	0.367899
YIR035C	YIR035C	-1.38576	-1.89929	-1.12795	-0.141148	-2.06739	-1.83285	-1.75244
YIR036C	IRC24	0.25915	-0.626377	0.384229	-0.582126	0.300302	-0.857666	-0.893718
YIR037W	HYR1	0.249985	-0.501502	0.0882038	-0.864398	-0.0222065	-0.596743	-0.652333
YIR038C	GTT1	0.90272	-2.82074	0.932137	-2.54415	0.52589	-2.98318	-3.82666
YJL001W	PRE3	-0.28748	-0.32142	-0.146835	-0.08649	-0.283749	-0.324945	-0.559863
YJL002C	OST1	-0.575057	-0.511251	-0.100644	-0.22185	-0.426361	-0.56799	-0.824205
YJL003W	COX16
YJL005W	CYR1	0.227243	-0.456637	0.230674	-0.550065	0.213292	-0.571153	-0.579822
YJL006C	CTK2	-0.410388	0.0318352	0.438635	-0.226496	-0.137207	-0.0839671	0.257362
YJL008C	CCT8	-0.157884	-0.0512548	-0.121943	0.26231	-0.360564	0.000746957	-0.0764555
YJL010C	NOP9	-0.36401	-0.0573069	-0.155169	0.273932	-0.653674	-0.119093	-0.081484
YJL011C	RPC17	-0.0688378	0.249702	-0.10555	0.322064	-0.103975	0.44412	0.50187
YJL012C	VTC4	0.331277	0.351184	0.215921	0.141074	-0.0862927	0.447999	0.463679
YJL014W	CCT3	-0.24065	-0.114799	-0.0947961	0.0638877	-0.362644	-0.0856541	-0.177521
YJL016W	YJL016W	2.45265		2.43386		2.23676	0.956418	0.213888
YJL020C	BBC1	0.0716189	-0.270812	0.0985157	-0.199446	-0.0120086	-0.422654	-0.302437
YJL024C	APS3	0.592231	0.10396	0.240847	0.919893	0.291494	0.390381	0.0366137
YJL026W	RNR2	1.53779	1.49446	1.29699	1.01813	2.05911	1.30302	1.36798
YJL029C	VPS53	0.232117	0.0339441	0.490636	0.115541	0.234984	0.155757	0.079882
YJL030W	MAD2	-0.11757	0.465844		-0.143608	-0.33819	-0.0569665	0.464625
YJL031C	BET4	0.408206	0.514284	0.372161	0.738001	0.0643257	0.470281	0.714323
YJL033W	HCA4	-0.454068	-0.100124	-0.425216	0.0988977	-0.890235	0.0556186	-0.0334972
YJL034W	KAR2	-0.0863542	-0.0569862	-0.140495	0.411111	-0.445012	0.0232851	-0.0170717
YJL036W	SNX4	-0.0126925	-0.0654366	0.22658	-0.0964923	0.0788556	-0.0811692	0.120595
YJL039C	NUP192	-0.0108541	0.141465	0.23066	0.280642	0.042314	0.200855	0.230792
YJL041W	NSP1	-0.0488992	-0.0414387	-0.0430041	0.0247053	-0.0530403	0.0813337	-0.0403504
YJL042W	MHP1	0.789482	0.580874	0.591842	0.145322	0.886643	0.703355	0.73822
YJL044C	GYP6	-0.381283		-0.78375		-0.891801	-0.732729	-1.05374
YJL046W	AIM22	0.529907	0.858402	0.210188	0.58453	0.463512	0.899538	0.830595
YJL047C	RTT101	0.0623181	0.306464	-0.11613	0.75245	0.379163	0.676307	0.4235
YJL049W	CHM7	0.782452	0.956937	0.578955	0.486202	0.319401	0.673874	0.576856
YJL050W	MTR4	-0.215307	0.160249	-0.0413165	0.328685	-0.409286	0.16842	0.144479
YJL052W	TDH1	2.83415	2.55319	2.2188	0.59952	3.20159	2.37673	2.63902
YJL053W	PEP8	-0.0592377	-0.365922	-0.0454924	0.179656	0.0234305	-0.287981	-0.534489
YJL054W	TIM54	0.286931	0.575965	0.163952	0.473985	0.397858	0.548692	0.459626
YJL055W	YJL055W	-0.176862	-0.0882609	-0.276346	-0.602053	0.312334	-0.435455	-0.160462
YJL056C	ZAP1
YJL057C	IKS1	-1.03685	-0.619378	-1.06119	-1.57208	-0.559005	-1.08418
YJL060W	BNA3	-1.66559	-1.89113	-0.833168	-1.03064	-1.55544	-1.39951	-1.73617
YJL061W	NUP82	0.249185	0.346076	0.122212	0.245238	0.2036	0.403491	0.265002
YJL062W	LAS21	-0.0021272	-0.201538	-0.0677984	-0.289196	-0.604194	0.0681845	0.337502
YJL062W-A	COA3	1.333	0.820967	1.1745	0.630673	1.25814	0.111413	0.165506
YJL063C	MRPL8	0.323204	0.406786	0.182886	0.0959704	0.478511	0.25115	0.13542
YJL066C	MPM1	2.44872	1.11986	2.15962	1.06485	2.32814	1.26849	0.928689
YJL068C	YJL068C	0.357215	-0.103852	0.279108	-0.201727	0.250265	-0.326216	-0.425293
YJL069C	UTP18	-0.221245	-0.037884	-0.439208	0.198724	-0.711503	-0.0295893	-0.201132
YJL071W	ARG2	0.401982	0.247529	0.597934	0.254295	-0.264941	0.131516	0.00282384
YJL072C	PSF2	-0.450817		-0.32059	0.0446086	0.156928	0.303721	0.299134
YJL073W	JEM1	-0.0629687	0.137134	0.215027	0.267011	-0.538884	0.438772	0.277266
YJL074C	SMC3	-0.0636122	-0.013238	0.196572	0.144362	-0.151749	-0.126337	-0.197062
YJL076W	NET1	-0.231877	-0.200902	-0.119041	0.0607039	-0.321646	-0.101667	-0.20836
YJL080C	SCP160	-0.507608	-0.666157	-0.391746	-0.378797	-0.727481	-0.711027	-0.585717
YJL081C	ARP4	-0.159477	0.123118	-0.00805984	-0.120782	0.106452	0.360237	0.351505
YJL082W	IML2	1.00599	1.38137	0.465795	0.513325	0.996865	1.28358	1.41363
YJL083W	TAX4
YJL084C	ALY2	1.35284	0.0273085	0.964366	-0.479456	1.4654	-0.821688	-0.013157
YJL085W	EXO70	0.2608	0.420169	0.111325	0.216751	0.0190805	0.567353	0.452746
YJL087C	TRL1	-0.130988	0.0391655	-0.0640126	0.166521	-0.143639	0.269254	0.489018
YJL088W	ARG3	-0.0593419	0.29315	0.0145097	-0.0802719	-0.10211	0.397255	0.292797
YJL090C	DPB11	-0.0678728	-0.222957	0.084971	0.07535	0.141227	-0.587586	-0.462444
YJL095W	BCK1
YJL096W	MRPL49	-0.13888	0.550492	-0.0265207	0.106458	0.474437	0.485817	0.294801
YJL098W	SAP185	0.259021	0.350869	-0.698596	-0.665068	-0.335089	0.141161	0.0463002
YJL099W	CHS6		0.540833
YJL101C	GSH1			-0.494287	0.305974	-0.50632	0.431491	0.487694
YJL102W	MEF2	0.560036	0.868754	0.283498	0.386233	0.385002	0.890852	0.649915
YJL104W	PAM16	0.462431	0.732259	0.239031	0.210887	0.757139	0.89155	0.313966
YJL106W	IME2	-0.477198	-0.300919	0.301307	-0.311382	-0.269604		-0.366377
YJL107C	YJL107C
YJL109C	UTP10	-0.294627	0.0199058	-0.171124	0.308785	-0.681926	0.152172	0.199336
YJL111W	CCT7	-0.300678	-0.360236	-0.0260583	0.108125	-0.470805	-0.202834	-0.314837
YJL112W	MDV1	-0.630629	-1.15559	-0.303954	-0.701471	-0.514238	-1.53385	-1.52799
YJL115W	ASF1	-0.190086	-0.0426917	-0.0553973	-0.420119	0.32014	0.0246668	-0.222642
YJL116C	NCA3
YJL117W	PHO86	-0.0631357	0.294045	0.255884	0.260198	-0.142051	0.851256	0.531733
YJL121C	RPE1	-0.416937	0.00293465	-0.264122	0.0231236	-0.227209	-0.0885188	-0.217442
YJL122W	ALB1
YJL123C	MTC1	0.373112	0.499018	0.19359	0.145724	0.215888	0.471051	0.557639
YJL124C	LSM1	-0.0486175	0.430113	0.14846	0.210266	0.182823	0.606699	0.411128
YJL125C	GCD14	-0.142891	-0.0316822	-0.0799089	0.242854	-0.153759	0.0567331	-0.0733534
YJL126W	NIT2	-0.334839	-0.353149	-0.122031	0.0915682	-0.120966	-0.405157	-1.02495
YJL128C	PBS2	-0.395842	-0.552859	-0.202226	-0.398411	-0.470904	-0.410189	-0.519359
YJL130C	URA2	-0.47531	-0.466871	-0.19411	-0.179669	-0.751991	-0.416571	-0.528794
YJL131C	AIM23	0.721936	0.0246696	0.375629	0.010114	0.535307	-0.248823	-0.331101
YJL133C-A	YJL133C-A	1.83499	1.64998		1.69724	1.33817
YJL133W	MRS3	-0.0956835	0.475237	-0.0765219	0.237898	0.18917	0.547582	0.301151
YJL136C	RPS21B	-0.556559	-0.508845	-0.753537	-0.445784	-0.781091	-0.516954	-0.0948239
YJL137C	GLG2	1.33638	-0.0986344	1.40371	-0.417388	0.854294	-0.386292	-0.763524
YJL140W	RPB4	-0.388282	-0.0966898	-0.339416	-0.216351	-0.323401	-0.183927	-0.511775
YJL141C	YAK1	-0.0529101	-1.18358	0.0152969	-1.09972	-0.334393	-1.45596	-1.37309
YJL143W	TIM17	0.674798	0.734482	-0.146191	0.0524224	0.301521	0.72354	0.339994
YJL145W	SFH5	-0.00151691	-0.121179	0.165049	-0.0258551	-0.270734	-0.106194	-0.251616
YJL146W	IDS2	0.511313	0.650089	0.974615	0.71218	0.632077	0.429305	0.174743
YJL148W	RPA34	-0.298779	-0.152406	-0.139658	0.0116236	-0.593017	-0.161148	-0.125673
YJL153C	INO1
YJL154C	VPS35	-0.290121	-0.606427	-0.250129	-0.3956	-0.763288	-0.80713	-0.667484
YJL155C	FBP26	0.744088	-0.0562458	0.748549	-0.195206	0.733234	-0.128351	-0.385466
YJL158C	CIS3	-0.576137	-0.220668	-0.442228	0.756972	0.140209	-0.299277	-0.756417
YJL159W	HSP150	0.518297	1.07824	0.703429	0.543798	0.826111	1.22304	1.50669
YJL161W	FMP33	1.4765		1.25399		1.26547
YJL164C	TPK1	0.674892	-0.159471	0.952587		1.12091		0.0885081
YJL165C	HAL5	-0.276729	-0.542958	-0.184357	-0.20034	-0.693606	-0.419972	-0.606358
YJL166W	QCR8	0.144197	-1.0306	-0.0965673	-0.485302	-0.709132	-0.605222	-0.488245
YJL167W	ERG20	-0.582393	-1.04216	-0.32209	-0.224669	-0.984261	-0.825705	-1.1482
YJL168C	SET2	-0.269386	-0.295538	-0.26081	-0.180414	-0.476559	-0.813981	-0.313828
YJL171C	YJL171C	-0.619829	-0.495895	-0.517348	0.439605	-1.11453	-0.43082	-0.806018
YJL172W	CPS1	-0.513284	-0.555874	-0.0436117	-0.322647	-0.970513	-0.460657	-0.545765
YJL173C	RFA3	0.133553	-0.791506	-1.03503	-0.764798	-1.04302	-0.579426	-0.237614
YJL176C	SWI3	-0.473213	-0.542579	-0.0403347	-0.202138	-0.519769	-0.498045	-0.58851
YJL177W	RPL17B	-0.41789	-0.231771	-0.548419	-0.419268	-0.431357	-0.143604	-0.063858
YJL178C	ATG27	-0.174419	-0.286375	0.156938	0.0282745	-0.00923906	-0.135443	-0.210902
YJL179W	PFD1	-1.22682	-0.998986	-0.117832	-0.415232	-0.864049
YJL180C	ATP12	0.104829	0.144158	0.0572902	-0.423393	0.302444	-0.0336488	-0.256916
YJL183W	MNN11	-0.224711	0.0168843	-0.209169	-0.040585	-0.306521	-0.0163386	-0.253592
YJL184W	GON7	-0.449828	0.228759	-0.164556	0.25981	0.366337	-0.247173	0.118454
YJL185C	ATG36
YJL186W	MNN5	-0.542038	-0.591094	-0.227457	-0.330524	-0.0963097	-0.521298	-0.371228
YJL189W	RPL39	-0.103703	-0.144268	-0.28007	0.0172685	-0.204811	0.229773	0.335559
YJL191W	RPS14B
YJL192C	SOP4	0.13286	0.382836	0.0656699	0.257202	-0.394563	-0.0682032	-0.502991
YJL193W	YJL193W
YJL196C	ELO1	-0.0929164	0.683554	-0.0650688	0.0142534	0.435367	0.803953	1.42942
YJL197W	UBP12	-0.43545	-0.395344	-0.0519482	-0.043742	-0.329375	-0.0776365	0.00800504
YJL198W	PHO90	1.39796	1.34494	0.91174	0.714958	1.64718	0.873249	1.26687
YJL200C;Homologue_YGL009C	ACO2;Homologue_LEU1	0.0513284	0.348551	0.218551	0.294454	-0.486131	0.105544	-0.0181524
YJL203W	PRP21	0.126758	0.678174	0.171656	0.306778	0.0919493	0.564908	0.298862
YJL204C	RCY1	0.0212369	0.0247838	0.165794	-0.228679	-0.140373	-0.00127169	-0.39499
YJL207C	LAA1	-1.15617	-0.546548	-0.0920239	-0.155456		-0.392172	-0.308775
YJL208C	NUC1	0.168884	0.638912	-0.146065	0.354842	0.0719973	0.725491	0.58431
YJR001W	AVT1	-0.394835	-0.331054	-0.296532	-0.425647	-0.363322	-0.130394	0.00616181
YJR002W	MPP10	0.0991062	0.181692	-0.384221	0.208704	-0.445921	0.337601	0.435544
YJR003C	YJR003C	0.0576113	0.51116	-0.0536112	0.740916	0.265529	0.245066	0.331868
YJR005W	APL1	0.0446194	0.500945	-0.0340143	0.313662	0.143092	0.423552	0.328349
YJR006W	POL31	0.232059	0.459602	0.237738	0.279751	0.109176	0.86982	0.877231
YJR007W	SUI2	-0.209603	0.106021	-0.0759647	0.188164	-0.233172	0.0788558	-0.0137495
YJR008W	MHO1	1.48255	0.0746929	1.338	-0.419216	1.30608	-0.0667197	-0.0390675
YJR009C	TDH2	0.533421	1.84913	0.309876	1.30273	0.649927	2.09224	2.29888
YJR010C-A	SPC1	0.0382757	0.459394	0.132619	0.276781	0.122511	0.181476	0.0834137
YJR010W	MET3	-2.65524	-1.962	-1.50451	-1.69539	-2.26227	-1.27433	-1.62158
YJR011C	YJR011C	1.34855	1.87987	0.548974	2.08245		1.476	1.47246
YJR014W	TMA22	0.25253	0.337456	-0.0590192	0.340488	0.0426931	0.549268	0.442687
YJR016C	ILV3	-0.192948	-0.169006	-0.140705	-0.0850819	-0.148795	-0.289198	-0.163744
YJR017C	ESS1	0.507291	0.61367	0.495214	0.31121	0.609285	0.515501	0.421299
YJR019C	TES1	0.188471	-0.139977	0.0116749	0.0805424	0.239197	-0.132793	-0.253545
YJR024C	MDE1	0.396426	0.259737	0.262929	0.0977269	0.462688	0.394863	0.564864
YJR025C	BNA1	0.311828	-0.138512	0.526512	-0.577952	0.527318	0.0646306	-0.253133
YJR031C	GEA1	0.286031	0.471825	0.0940302	-0.00714935	0.0544944	0.680963	0.367071
YJR032W	CPR7	-0.237653	0.0774825	-0.0905978	0.111209	-0.209138	0.260743	0.360056
YJR033C	RAV1	0.284824	-0.170414	0.191614	-0.685091	0.0911245	0.0567781	0.12245
YJR034W	PET191	1.01726	1.19802	0.640774	0.607682	1.21632	0.990708	1.0705
YJR036C	HUL4	3.40745	0.798395	-0.206032	3.83374	-0.157184	-0.662628
YJR040W	GEF1	-0.141913	-0.49379	0.148024	-0.724711	0.112516	-0.65275	0.833399
YJR041C	URB2	-0.479708	-0.15818	-0.345463	0.242122	-0.643522	0.0587251	-0.13906
YJR042W	NUP85	-0.30358	0.306139	-0.185759	-0.229195	-0.379249	0.228655	0.258754
YJR043C	POL32	-0.353318	-0.297979	-0.101451	-0.118257	-0.189775	-0.481458	-0.156342
YJR045C	SSC1	0.604607	0.532953	0.557844	0.524169	0.498893	0.462944	0.46667
YJR046W	TAH11	0.0640971	0.0137579	-0.262072	0.29491	0.240689	0.842623	0.902063
YJR047C	ANB1
YJR048W	CYC1	-0.554129	-1.45298	-0.27069	-0.0344976	-0.736102	-1.25811	-1.90287
YJR049C	UTR1	1.73729	2.18802	1.42763	1.49271	1.51015	2.19933	2.15466
YJR050W	ISY1	0.147332	0.268382	-0.237044	0.691641	0.0540174	-0.0251233	-0.110524
YJR051W	OSM1	0.16054	0.430175	0.234437	-0.149943	0.242945	0.689063	0.681175
YJR052W	RAD7
YJR055W	HIT1
YJR057W	CDC8	-0.599166			0.334219		-0.99253	-1.04493
YJR058C	APS2
YJR059W	PTK2	-0.0806768	-0.525717	0.0462564	-0.341828	0.0336277	-0.514981	-0.565806
YJR060W	CBF1	-0.30932	-0.329284	-0.383717	-0.146134	-0.366489	-0.270113	-0.396924
YJR061W	YJR061W	0.549614	1.07076		1.21506	0.530832	0.467565	0.304627
YJR062C	NTA1	0.104033	0.221647	0.121807	0.058359	-0.140756	0.219162	0.0229828
YJR063W	RPA12	-0.823706	-0.569729	-0.424068	-0.114915	-0.362342	-0.287903	-0.662242
YJR064W	CCT5	-0.161503	-0.0695611	0.0041943	0.186625	-0.499124	0.0253218	-0.205824
YJR065C	ARP3	0.001009	-0.162926	-0.0909469	-0.00386619	-0.0730401	-0.22188	-0.265584
YJR066W	TOR1	-0.262992	-0.222148	-0.113438	-0.102988	-0.616539	0.038496	0.120051
YJR067C	YAE1
YJR068W	RFC2	-0.140436	-0.233713	0.0302283	0.139527	-0.24548	0.0883555	-0.253989
YJR069C	HAM1	-0.375459	-0.164118	-0.290142	-0.236438	-0.349699	-0.200622	-0.505245
YJR070C	LIA1	0.441283	1.58584	0.193915	1.16439	0.965298	1.57318	1.74505
YJR072C	NPA3	0.215473	0.305328	0.121394	0.408032	0.0440934	0.372657	0.458351
[truncated: 1,779 more rows]

## Sheet: Metabolomics-YPX aerobic
Metabolite (mmol/g DCW)	Log2 FC (Y22-3MR gre3D ira2D/Y22-3MR) Avg.	Log2 FC (Y22-3MR hog1D/Y22-3MR) Avg.	Log2 FC (Y22-3MR isu1D/Y22-3MR) Avg.	Log2 FC (Y22-3MR hog1D isu1D/Y22-3MR) Avg.	Log2 FC (Y127MR/Y22-3MR) Avg.	Log2 FC (Y22-3MR hog1D isu1D gre3D ira2D/Y22-3) Avg.	Log2 FC (Y128MR/Y22-3MR) Avg.	Log2 FC (Y22-3MR gre3D ira2D/Y22-3MR) SEM	Log2 FC (Y22-3MR hog1D/Y22-3MR) SEM	Log2 FC (Y22-3MR isu1D/Y22-3MR) SEM	Log2 FC (Y22-3MR hog1D isu1D/Y22-3MR) SEM	Log2 FC (Y127MR/Y22-3MR) SEM	Log2 FC (Y22-3MR hog1D isu1D gre3D ira2D/Y22-3) SEM	Log2 FC (Y128MR/Y22-3MR) SEM
2- and 3-Phosphoglycerate	0.151017	0.376545	-0.978599	-1.22606	-1.2713	-1.06205	-0.944734	0.243824	0.439113	0.22281	0.190517	0.0635154	0.2446	0.0818169
2-Oxoglutarate	1.35465	0.962992	1.93952	1.60485	2.42363	1.66345	2.35433	0.34704	0.371596	0.264512	0.352475	0.206656	0.167292	0.307237
6-Phosphogluconate	0.845653	1.30125	1.57016	1.83089	2.46665	0.551979	2.39205	0.363729	0.546587	1.07843	1.15143	0.974587	2.10896	1.08442
Aconitate	-2.79513	-1.43515	-3.76176	-3.80591	-3.77082	-3.71124	-3.72321	0.342227	0.0962676	0.312965	0.201234	0.185775	0.373509	0.265887
ADP	0.570214	0.514499	0.632599	1.28285	1.07351	1.0175	1.28024	0.144355	0.116755	0.294665	0.305399	0.223933	0.244178	0.0755053
AMP	0.942675	0.501122	0.852782	0.900627	0.313183	0.969024	0.55261	0.205653	0.107505	0.546377	0.199688	0.152563	0.0672994	0.349136
ATP	0.126556	0.106537	-0.274816	0.865198	0.447695	0.751214	0.835932	0.0660773	0.14508	0.462748	0.463329	0.487466	0.360122	0.278683
Citrate	-1.00266	-0.515234	-1.76554	-2.64031	-2.36954	-1.96984	-2.03279	0.141332	0.204264	0.427797	0.251531	0.236101	0.073744	0.329232
DHAP	1.45602	1.12291	1.95487	2.64539	2.99609	2.63153	2.97244	0.203585	0.422443	0.239108	0.12458	0.130207	0.168634	0.23646
Fructose 1,6-BisPhosphate	2.95919	2.82468	4.0176	5.31376	6.44267	4.85368	6.30395	0.563879	0.722781	0.307096	0.208181	0.18213	0.225039	0.729118
Fructose 6-Phosphate	0.897868	0.775489	2.20971	2.41892	2.65471	2.12067	2.11223	1.07296	1.11692	1.13056	0.977469	1.09362	1.10387	1.11896
Fumarate	1.34347	2.03228	1.07865	-0.331416	1.28762	-0.633835	0.720263	0.263945	0.327328	0.298597	0.0438187	0.389728	0.105013	0.267739
GDP	0.909456	0.661719	0.657622	1.67272	1.60045	1.0793	2.1996	0.26136	0.233153	0.348538	0.434313	0.138798	0.317992	0.799871
Gluconate	-0.763625	-0.0380467	-0.927068	-0.903073	-0.900494	-1.14647	-0.877573	0.31308	0.336486	0.407484	0.313268	0.382285	0.366711	0.221983
Glucose 6-Phosphate	1.31764	1.35771	2.84511	3.0423	3.21252	2.43129	2.56818	0.436149	0.550104	0.457388	0.34789	0.385861	0.304269	0.344021
GMP	1.21706	0.530673	0.876148	0.738888	0.262721	0.379066	0.840729	0.408691	0.0910636	0.584077	0.488275	0.416934	0.111334	0.940511
GSH	-0.544903	-0.470559	-1.49058	-2.68223	-4.70478	-2.13156	-4.57251	0.286893	0.162485	0.270811	0.598441	0.102767	0.383277	0.0931116
GSSG	0.135434	0.067523	-1.477	-0.60383	-3.92206	-0.463959	-3.55433	0.150109	0.224377	0.163788	0.502418	0.157532	0.27697	0.104814
GTP	0.0391341	-0.0307418	-0.738968	0.155645	-0.0575361	-0.340534	0.728853	0.372665	0.299069	0.390496	0.551401	0.415177	0.547552	0.462919
Isocitrate	-1.33828	-1.19673	-2.43319	-2.84831	-2.13539	-2.53851	-2.25398	0.715562	0.403082	0.663447	0.268664	0.202614	0.262622	0.0906978
Malate	1.51216	1.52326	0.987833	-0.488793	0.759339	-0.607901	0.148993	0.337326	0.254221	0.384837	0.142598	0.294047	0.239135	0.161681
PEP	0.081105	0.410934	-1.3423	-2.34281	-3.22777	-1.86554	-2.55342	0.267688	0.46169	0.29997	0.321616	0.0927932	0.320236	0.247062
Pyruvate	1.73168	1.08874	2.31271	2.10639	2.38124	2.02895	2.11922	0.323779	0.269012	0.389508	0.754732	0.85205	0.788476	0.756431
Ribose-5P	1.10984	0.811276	3.33951	4.25075	4.63721	4.64153	4.71724	0.263201	0.356557	0.435504	0.0968134	0.0637549	0.0667983	0.200922
Ribulose-5P	0.790215	0.688056	3.12648	4.26269	4.67726	4.50425	4.71829	0.110079	0.117964	0.530657	0.0938394	0.0807265	0.0990863	0.190146
Sedoheptulose 7-Phosphate	1.96203	1.81587	4.58416	5.66386	5.42071	6.00394	5.79917	0.286973	0.176804	0.538276	0.553967	0.340824	0.413671	0.540255
Succinate	-0.242246	0.191845	1.8205	3.27532	2.14336	3.48507	2.24368	0.0671485	0.0757224	0.386684	0.160386	0.100909	0.108499	0.0353295
Trehalose	-2.39909	-0.195678	-1.99604	-3.20091	-3.10384	-3.73915	-3.29172	0.123716	0.20559	0.407718	0.128391	0.222474	0.0719427	0.195769
Trehalose 6-Phosphate	-0.949378	0.0258609	-0.864843	-0.937059	-0.727371	-1.51836	-0.275396	0.0869113	0.0805495	0.13526	0.0631961	0.235296	0.0779471	0.859399
Xylitol	-3.08144	-1.70843	-1.92755	-3.61016	-3.68521	-5.42889	-5.4101	0.224047	0.166312	0.190633	0.249688	0.181768	0.349076	0.200997
Xylose	-0.428847	0.111517	-0.724441	-1.1226	-1.14184	-1.10478	-1.04084	0.0969177	0.0922045	0.171195	0.103971	0.197581	0.107708	0.0768291
Xylulose	-0.840872	-0.558652	0.579089	2.62642	4.01018	2.01937	3.95184	0.343967	0.143817	1.01776	0.261652	0.191585	0.153747	0.0494299
Xylulose-5P	1.12233	1.05262	3.18542	4.39463	4.78489	4.69699	4.8397	0.0890393	0.179117	0.57091	0.112434	0.113878	0.108302	0.295602

## Sheet: Metabolomics-YPX anaerobic
Metabolite (mm/g DCW)	Log2 FC (Y22-3MR hog1D isu1D/Y22-3MR) Avg.	Log2 FC (Y127MR/Y22-3MR) Avg.	Log2 FC (Y22-3MR gre3D ira2D/Y22-3MR) Avg.	Log2 FC (Y22-3MR hog1D isu1D gre3D/Y22-3MR) Avg.	Log2 FC (Y22-3MR hog1D isu1D ira2D/Y22-3MR) Avg.	Log2 FC (Y22-3MR hog1D isu1D gre3D ira2D/Y22-3MR) Avg.	Log2 FC (Y128MR/Y22-3MR) Avg.	Log2 FC (Y22-3MR hog1D isu1D/Y22-3MR) SEM	Log2 FC (Y127MR/Y22-3MR) SEM	Log2 FC (Y22-3MR gre3D ira2D/Y22-3MR) SEM	Log2 FC (Y22-3MR hog1D isu1D gre3D/Y22-3MR) SEM	Log2 FC (Y22-3MR hog1D isu1D ira2D/Y22-3MR) SEM	Log2 FC (Y22-3MR hog1D isu1D gre3D ira2D/Y22-3MR) SEM	Log2 FC (Y128MR/Y22-3MR) SEM
2- and 3-Phosphoglycerate	-0.526765	-0.0130083	-0.704648	1.17449	1.0356	1.46109	1.44386	0.128811	0.0420251	0.337274	0.224497	0.309863	0.344773	0.142797
2-Oxoglutarate	0.581255	1.60766	0.244747	2.10844	1.99174	2.25522	2.35363	0.667771		0.504071	0.683963	0.560342	0.566715	0.762992
6-Phosphogluconate				1.82415	3.07831	3.69781	3.50586				2.8158	0.737527	0.328358	0.404032
Aconitate	0.435186	0.321771	0.389062	0.153003	0.352218	0.181733	0.0613375	0.423184	0.387125	0.295565	0.286255	0.491541	0.502067	0.334474
ADP	0.248975	0.380007	0.595016	0.188793	0.856049	1.1841	0.777627	0.11724	0.0703173	0.0834596	0.174339	0.114015	0.0217255	0.164926
AMP	-0.076019	0.0614886	0.290618	-0.138214	0.235239	0.44301	0.229572	0.104901	0.0958256	0.114216	0.0982777	0.0422635	0.08248	0.175013
ATP	-0.459614	-0.546567	-0.0763053	-0.398066	0.260795	0.28854	-0.0708603	0.165803	0.218942	0.154512	0.376845	0.349182	0.282229	0.308245
Citrate	-0.0738898	-0.0317283	0.28101	0.191397	0.609796	0.443867	0.433469	0.159997	0.090999	0.171259	0.0269956	0.0867531	0.101861	0.15711
DHAP	1.47463	1.52047	1.45002	1.52243	2.05278	1.91971	1.77135	0.167044	0.138211	0.0635307	0.0977716	0.157862	0.105306	0.143712
Fructose 1,6-BisPhosphate	2.60624	2.60123	2.3464	1.95624	3.21705	3.0812	2.97654	0.209565	0.291288	0.118411	0.185449	0.279228	0.149417	0.192071
Fructose 6-Phosphate	0.295471	0.353248	-0.387088	0.0288625	0.214691	-0.426529	0.00691576	0.135785	0.104846	0.368271	0.161438	0.39055	0.206217	0.246377
Fumarate	1.99635	2.28449	2.64674	1.41328	1.93366	1.45705	2.47697	0.171425	0.10675	0.181325	0.097814	0.159424	0.108256	0.579324
GDP	-0.0432907	0.122248	0.431122	0.363717	1.01981	1.38217	0.857117	0.183303	0.0474045	0.18698	0.208033	0.269837	0.211659	0.335525
Gluconate	-0.547809	-0.355609	-0.235988	-0.111934	-0.101144	-0.103907	-0.0950583	0.400068	0.0762551	0.184058	0.0913936	0.076104	0.0659523	0.106238
Glucose 6-Phosphate	0.330206	0.504443	-0.185886	0.238592	0.171715	-0.54219	0.0950308	0.0619607	0.0330591	0.137812	0.0438469	0.233884	0.175659	0.234642
GMP	-0.371312	-0.291543	0.0911336	-0.22448	-0.104641	0.177878	0.0506725	0.110584	0.0832483	0.111792	0.143308	0.0986996	0.0784764	0.136984
GSH	-0.330753	-1.99175	0.0841163	-0.369737	-0.456121	-0.914618	-1.79664	0.216695	0.0576204	0.138726	0.147648	0.181709	0.348507	0.152811
GSSG	-0.149741	-1.71733	0.294694	-0.407113	-0.0728025	0.0581612	-1.38907	0.121598	0.199904	0.0957539	0.138877	0.132329	0.132718	0.0731795
GTP	-1.07422	-1.15119	-0.732791	-0.751562	-0.183587	-0.0268164	-0.490995	0.112847	0.303104	0.106067	0.462781	0.461754	0.434875	0.479981
Isocitrate
Malate	1.63089	1.86402	2.08364	1.05811	1.47934	1.2986	1.49432	0.13971	0.193063	0.167825	0.214369	0.101952	0.132075	0.195048
PEP	-1.35614	-1.34848	-1.10597	-0.942394	-1.44942	-1.53449	-1.21484	0.221857	0.21157	0.524592	0.352673	0.376018	0.374911	0.443618
Pyruvate	0.711311	1.01763	0.681454	1.35238	1.54374	1.50779	1.49025	0.182252	0.343056	0.147602	0.341401	0.367748	0.496548	0.348552
Ribose-5P	3.69004	4.66302	2.51264	5.85222	5.77018	6.07565	6.08685	0.374381	0.321859	0.242046	0.158241	0.412531	0.339633	0.336776
Ribulose-5P	3.85568	4.74065	2.55667	6.38196	6.27571	6.65912	6.63094	0.270455	0.151248	0.0226679	0.116538	0.219452	0.193161	0.158747
Sedoheptulose 7-Phosphate	2.39428	3.32133	1.16184	4.76058	4.78616	5.34158	5.15143	0.0980737	0.176741	0.118388	0.155456	0.336805	0.234131	0.217285
Succinate	0.683398	0.109195	0.87125	-0.527071	0.287709	0.146597	-0.0827884	0.238135	0.163373	0.0995664	0.106929	0.0796107	0.133881	0.135442
Trehalose	-0.57334	-0.247146	-3.01755	0.0280511	-3.15804	-3.02919	-3.21321	0.189252	0.20952	0.0793936	0.0802268	0.213703	0.126819	0.221241
Trehalose 6-Phosphate	-0.326698	-0.222574	-0.417049	-0.0461399	-0.477328	-0.232434	-0.2926	0.231947	0.134156	0.0542248	0.12505	0.148343	0.150622	0.108989
Xylitol	-0.824735	-1.15937	-3.14146	-2.76014	-2.6729	-2.99406	-2.82544	0.125711	0.101753	0.102503	0.119228	0.0294346	0.179774	0.423529
Xylose	-0.389699	-0.62059	-0.0461423	-0.42304	-0.353118	-0.504252	-0.47081	0.213402	0.110666	0.112288	0.210841	0.223785	0.174628	0.213723
Xylulose	3.68695	4.47258	2.72521	5.44894	5.50022	5.92576	5.96602	0.627126	0.624878	0.623013	0.824477	0.790243	0.887067	0.782774
Xylulose-5P	3.5964	4.46691	2.2389	6.08673	5.89402	6.3855	6.3348	0.215271	0.138627	0.0253802	0.119593	0.25355	0.23397	0.130233
